# Supplementary material for: Consequences of COVid-19 in Latin American dentists in the first year of the pandemic, the period prior to vaccination campaigns
Source: Heliyon. 2024 Jan 11;10(3):e24223. doi: 10.1016/j.heliyon.2024.e24223 (PMC10838698; doi:10.1016/j.heliyon.2024.e24223)
Supplement: Multimedia component 1 [file mmc1.xlsx]

## Sheet: Hoja1
Supplementary Material
Country	Argentina	Bolivia	Brazil	Chile	Colombia
Female	340	20	34	45	28
Male	82	18	28	37	16
Country	Costa Rica	Dominican Republic	Ecuador	El Salvador	Guatemala
Female	17	17	22	11	90
Male	15	20	8	5	60
Country	Honduras	México	Nicaragua	Panamá	Paraguay
Female	83	183	8	16	21
Male	25	52	9	16	10
Country	Peru	Puerto Rico	Uruguay	Venezuela	-
Female	22	8	24	28	-
Male	25	7	8	18	-
Table S1: Q1 Answers. Number of professionals who responded according to their gender.
