# Supplementary material for: Consequences of COVid-19 in Latin American dentists in the first year of the pandemic, the period prior to vaccination campaigns
Source: Heliyon. 2024 Jan 11;10(3):e24223. doi: 10.1016/j.heliyon.2024.e24223 (PMC10838698; doi:10.1016/j.heliyon.2024.e24223)
Supplement: Multimedia component 2 [file mmc2.xlsx]

## Sheet: Hoja1
Supplementary Material
Country	Argentina			Bolivia			Brazil			Chile			Colombia
Age group	Mean (%)	U. L. (%)	L.L. (%)	Mean (%)	U. L. (%)	L.L. (%)	Mean (%)	U. L. (%)	L.L. (%)	Mean (%)	U. L. (%)	L.L. (%)	Mean (%)	U. L. (%)	L.L. (%)
between 22 and 30 years old	2.60664	4.60671	1.46162	21.62	37.1951	11.3865	12.6984	23.107	6.57732	15.8537	25.2579	9.50559	6.81818	18.225	2.34594
between 31 and 40 years old	23.2227	27.4821	19.4465	18.9189	34.2047	9.47998	30.1587	42.3604	20.2377	31.7073	42.4038	22.6481	31.8182	46.5569	19.9993
between 41 and 50 years old	32.4645	37.0727	28.1725	37.8378	53.8996	24.064	26.9841	39.0299	17.5838	17.0732	26.6417	10.4516	31.8182	46.5569	19.9993
between 51 and 60 years old	29.3839	33.9003	25.2394	18.9189	34.2047	9.47998	25.3968	37.3412	16.2804	12.1951	21.013	6.76085	22.7273	36.9924	12.8419
between 61 and 70 years old	10.9005	14.2341	8.27229	2.7027	13.8241	0.138631	4.7619	13.091	1.29792	20.7317	30.7166	13.3664	6.81818	18.225	2.34594
more than 70 years old	1.4218	3.06683	0.65321	0	9.40578	0	0	5.74712	0	2.43902	8.46338	0.433368	0	8.02956	0
Country	Costa Rica			Dominican Republic			Ecuador			El Salvador			Guatemala
Age group	Mean (%)	U. L. (%)	L.L. (%)	Mean (%)	U. L. (%)	L.L. (%)	Mean (%)	U. L. (%)	L.L. (%)	Mean (%)	U. L. (%)	L.L. (%)	Mean (%)	U. L. (%)	L.L. (%)
between 22 and 30 years old	9.375	24.2182	3.24016	24.32	40.1173	13.3614	26.6667	44.448	14.1827	0	19.3608	0	12.75	19.0581	8.31765
between 31 and 40 years old	43.75	60.6744	28.1653	27.027	42.9782	15.3975	23.3333	40.9283	11.7924	18.75	43.0089	6.5916	36.2416	44.216	28.9588
between 41 and 50 years old	31.25	48.5667	17.9525	29.7297	45.7831	17.4895	30	47.8758	16.6647	56.25	76.9013	33.1786	25.5034	33.0567	19.1814
between 51 and 60 years old	12.5	28.0683	4.97013	5.40541	17.7047	0.960437	20	37.3057	9.50511	25	49.4983	10.1821	12.7517	19.0581	8.31765
between 61 and 70 years old	3.125	15.7443	0.160292	13.5135	27.9774	5.91329	0	11.3513	0	0	19.3608	0	8.72483	14.3548	5.16967
more than 70 years old	0	10.7179	0	0	9.40578	0	0	11.3513	0	0	19.3608	0	4.02685	8.50624	1.85839
Country	Honduras			Mexico			Nicaragua			Panama			Paraguay
Age group	Mean (%)	U. L. (%)	L.L. (%)	Mean (%)	U. L. (%)	L.L. (%)	Mean (%)	U. L. (%)	L.L. (%)	Mean (%)	U. L. (%)	L.L. (%)	Mean (%)	U. L. (%)	L.L. (%)
between 22 and 30 years old	36.6972	46.0545	28.2457	8.93617	13.2742	5.91906	5.88	26.982	0.301725	3.125	15.7443	0.160292	9.67742	24.8999	3.34646
between 31 and 40 years old	28.4404	37.5303	20.8183	41.2766	47.6623	35.1715	58.8235	78.3889	36.0054	31.25	48.5667	17.9525	25.8065	43.2461	13.7017
between 41 and 50 years old	26.6055	35.594	19.2099	28.9362	35.0359	23.5141	23.5294	47.2618	9.55504	18.75	35.3092	8.88954	38.7097	56.1759	23.7331
between 51 and 60 years old	7.33945	13.8178	3.76571	16.1702	21.4152	12.0134	11.7647	34.3364	2.09036	21.875	38.755	11.0238	22.5806	39.8124	11.3951
between 61 and 70 years old	0.917431	5.01456	0.0470581	4.68085	8.18598	2.63352	0	18.4318	0	25	42.1066	13.2524	3.22581	16.1941	0.165462
more than 70 years old	0	3.4043	0	0	1.60837	0	0	18.4318	0	0	10.7179	0	0	11.0255	0
Country	Peru			Puerto Rico			Uruguay			Venezuela
Age group	Mean (%)	U. L. (%)	L.L. (%)	Mean (%)	U. L. (%)	L.L. (%)	Mean (%)	U. L. (%)	L.L. (%)	Mean (%)	U. L. (%)	L.L. (%)
between 22 and 30 years old	12.766	25.1739	5.9846	6.67	29.8165	0.341955	6.25	20.1471	1.1105	12.766	25.1739	5.9846
between 31 and 40 years old	19.1489	32.544	10.4159	13.3333	37.882	2.36908	18.75	35.3092	8.88954	21.2766	34.904	11.9897
between 41 and 50 years old	23.4043	37.2243	13.6033	20	45.1854	7.04755	40.625	57.74	25.5196	17.0213	30.1398	8.88636
between 51 and 60 years old	27.6596	41.7586	16.9366	33.3333	58.2865	15.1763	18.75	35.3092	8.88954	14.8936	27.6856	7.40672
between 61 and 70 years old	14.8936	27.6856	7.40672	26.6667	51.9504	10.8975	12.5	28.0683	4.97013	25.5319	39.5082	15.2532
more than 70 years old	2.12766	11.113	0.109135	0	20.3883	0	3.125	15.7443	0.160292	8.51064	19.9315	3.35941
Table S2: Q2 answers: How old are you? Number of responses: 1477. Percentages of the selected options of the total responses for each country. It was calculated with a 95 % confidence interval, defined with an upper limit (U.L.) and a Lower Limit (L.L.).
Country	Argentina			Bolivia			Brazil			Chile			Colombia
Work experience	Mean (%)	U. L. (%)	L.L. (%)	Mean (%)	U. L. (%)	L.L. (%)	Mean (%)	U. L. (%)	L.L. (%)	Mean (%)	U. L. (%)	L.L. (%)	Mean (%)	U. L. (%)	L.L. (%)
between 0 and 5 years old	4.75	6.65662	2.72133	18.42	33.4189	9.22177	14.2857	24.9746	7.70195	17.07	26.6417	10.4516	9.09	21.1592	3.59222
between 5 and 15 years old	24.228	28.542	20.3801	26.3158	42.0088	14.9716	23.8095	35.6357	14.9938	25.6098	35.9989	17.4036	25	39.4406	14.5742
between 15 and 25 years old	30.4038	34.9587	26.2033	39.4737	55.2821	25.5981	30.1587	42.3604	20.2377	19.5122	29.3702	12.3829	38.6364	53.3764	25.7212
more than 25 years	41.0926	45.8523	36.494	15.7895	30.4168	7.44386	31.746	44.0035	21.5867	37.8049	48.6229	28.0784	27.2727	41.8489	16.3464
Country	Costa Rica			Dominican Republic			Ecuador			El Salvador			Guatemala
Work experience	Mean (%)	U. L. (%)	L.L. (%)	Mean (%)	U. L. (%)	L.L. (%)	Mean (%)	U. L. (%)	L.L. (%)	Mean (%)	U. L. (%)	L.L. (%)	Mean (%)	U. L. (%)	L.L. (%)
between 0 and 5 years old	12.5	28.0683	4.97013	30.55	46.8563	18.0045	30	47.8758	16.6647	0	19.3608	0	21.33	28.5621	15.5362
between 5 and 15 years old	37.5	54.7456	22.9339	16.6667	31.8908	7.87045	26.6667	44.448	14.1827	31.25	55.5956	14.1646	34	41.8957	26.9033
between 15 and 25 years old	34.375	51.6889	20.4104	30.5556	46.8563	18.0045	26.6667	44.448	14.1827	31.25	55.5956	14.1646	22.6667	30.0002	16.6982
more than 25 years	15.625	31.7541	6.86442	22.2222	38.0847	11.7163	16.6667	33.5644	7.33654	37.5	61.359	18.4812	22	29.2823	16.116
Country	Honduras			Mexico			Nicaragua			Panama			Paraguay
Work experience	Mean (%)	U. L. (%)	L.L. (%)	Mean (%)	U. L. (%)	L.L. (%)	Mean (%)	U. L. (%)	L.L. (%)	Mean (%)	U. L. (%)	L.L. (%)	Mean (%)	U. L. (%)	L.L. (%)
between 0 and 5 years old	37.96	47.3799	29.3729	9.75	14.1989	6.5821	0	18.4318	0	3.125	15.7443	0.160292	9.68	24.8999	3.34646
between 5 and 15 years old	31.4815	40.7485	23.4866	34.7458	41.0212	28.959	52.9412	73.8349	30.9632	31.25	48.5667	17.9525	35.4839	53.052	21.1167
between 15 and 25 years old	24.0741	32.9379	16.9912	32.6271	38.8455	26.9653	29.4118	53.1331	13.28	25	42.1066	13.2524	35.4839	53.052	21.1167
more than 25 years	6.48148	12.7776	3.17482	22.8814	28.6497	17.9817	17.6471	41.0295	6.19113	40.625	57.74	25.5196	19.3548	36.2803	9.18701
Country	Peru			Puerto Rico			Uruguay			Venezuela
Work experience	Mean (%)	U. L. (%)	L.L. (%)	Mean (%)	U. L. (%)	L.L. (%)	Mean (%)	U. L. (%)	L.L. (%)	Mean (%)	U. L. (%)	L.L. (%)
between 0 and 5 years old	19.15	32.544	10.4159	13.3333	37.882	2.36908	9.375	24.2182	3.24016	12.77	25.1739	5.9846
between 5 and 15 years old	17.0213	30.1398	8.88636	13.3333	37.882	2.36908	25	42.1066	13.2524	17.0213	30.1398	8.88636
between 15 and 25 years old	23.4043	37.2243	13.6033	20	45.1854	7.04755	28.125	45.3745	15.5646	19.1489	32.544	10.4159
more than 25 years	40.4255	54.6579	27.64	53.3333	75.1905	30.117	37.5	54.7456	22.9339	51.0638	64.7244	37.2425
Table S3: Q3 Answers: How many years of professional practice do you have? Number of responses: 1477. Percentages of the selected options of the total responses for each country. It was calculated with a 95 % confidence interval, defined with an upper limit (U.L.) and a Lower Limit (L.L.).
Country	Argentina			Bolivia			Brazil			Chile			Colombia
Do you belong to a risk group?	Mean (%)	U. L. (%)	L.L. (%)	Mean (%)	U. L. (%)	L.L. (%)	Mean (%)	U. L. (%)	L.L. (%)	Mean (%)	U. L. (%)	L.L. (%)	Mean (%)	U. L. (%)	L.L. (%)
Yes	28.5714	33.0708	24.4605	47.34	62.741	32.479	25.3968	37.3412	16.2804	26.83	37.2962	18.4361	37.21	52.1402	24.3763
No	71.4286	75.5395	66.9292	52.6316	67.521	37.259	74.6032	83.7196	62.6588	73.1707	81.5639	62.7038	62.7907	75.6237	47.8598
Circulation prohibited?	Mean (%)	U. L. (%)	L.L. (%)	Mean (%)	U. L. (%)	L.L. (%)	Mean (%)	U. L. (%)	L.L. (%)	Mean (%)	U. L. (%)	L.L. (%)	Mean (%)	U. L. (%)	L.L. (%)
Yes	96.21	97.653	93.9304	94.7368	99.0648	82.7145	74.6	83.7196	62.6588	100	100	95.5765	97.73	99.8834	88.1923
No	3.79147	6.06958	2.34704	5.26316	17.2855	0.94	25.3968	37.3412	16.2804	0	4.42353	0	2.27273	11.8077	0.116576
Country	Costa Rica			Dominican Republic			Ecuador			El Salvador			Guatemala
Do you belong to a risk group?	Mean (%)	U. L. (%)	L.L. (%)	Mean (%)	U. L. (%)	L.L. (%)	Mean (%)	U. L. (%)	L.L. (%)	Mean (%)	U. L. (%)	L.L. (%)	Mean (%)	U. L. (%)	L.L. (%)
Yes	34.375	51.6889	20.4104	43.24	59.0858	28.6717	43.34	60.8027	27.3775	53.3333	75.1905	30.117	56	63.6955	48.0049
No	65.625	79.5896	48.3111	56.7568	71.3283	40.9142	56.6667	72.6225	39.1973	46.6667	69.883	24.8095	44	51.9951	36.3045
Circulation prohibited?	Mean (%)	U. L. (%)	L.L. (%)	Mean (%)	U. L. (%)	L.L. (%)	Mean (%)	U. L. (%)	L.L. (%)	Mean (%)	U. L. (%)	L.L. (%)	Mean (%)	U. L. (%)	L.L. (%)
Yes	75	86.7476	57.8934	89.1892	95.7148	75.2915	96.55	99.8231	82.8245	100	100	80.6392	95.3333	97.7213	90.6814
No	25	42.1066	13.2524	10.8108	24.7085	4.28519	3.44828	17.1755	0.176873	0	19.3608	0	4.66667	9.31865	2.27865
Country	Honduras			Mexico			Nicaragua			Panama			Paraguay
Do you belong to a risk group?	Mean (%)	U. L. (%)	L.L. (%)	Mean (%)	U. L. (%)	L.L. (%)	Mean (%)	U. L. (%)	L.L. (%)	Mean (%)	U. L. (%)	L.L. (%)	Mean (%)	U. L. (%)	L.L. (%)
Yes	47.66	57.0429	38.4461	46.58	52.9762	40.2966	58.8235	78.3889	36.0054	40.63	57.74	25.5196	41.94	59.2337	26.4155
No	52.3364	61.5539	42.9571	53.4188	59.7034	47.0238	41.1765	63.9946	21.6111	59.375	74.4804	42.26	58.0645	73.5845	40.7663
Circulation prohibited?	Mean (%)	U. L. (%)	L.L. (%)	Mean (%)	U. L. (%)	L.L. (%)	Mean (%)	U. L. (%)	L.L. (%)	Mean (%)	U. L. (%)	L.L. (%)	Mean (%)	U. L. (%)	L.L. (%)
Yes	95.3704	98.0065	89.6175	54.89	61.126	48.5038	5.88235	26.982	0.301725	96.88	99.8397	84.2557	96.77	99.8345	83.8059
No	4.62963	10.3825	1.99348	45.1064	51.4962	38.874	94.1176	99.6983	73.018	3.125	15.7443	0.160292	3.22581	16.1941	0.165462
Country	Peru			Puerto Rico			Uruguay			Venezuela
Do you belong to a risk group?	Mean (%)	U. L. (%)	L.L. (%)	Mean (%)	U. L. (%)	L.L. (%)	Mean (%)	U. L. (%)	L.L. (%)	Mean (%)	U. L. (%)	L.L. (%)
Yes	52.1739	65.8753	38.1374	40	64.2532	19.8245	15.625	31.7541	6.86442	60.8696	73.6068	46.4568
No	47.8261	61.8626	34.1247	60	80.1755	35.7468	84.375	93.1356	68.2459	39.1304	53.5432	26.3932
Circulation prohibited?	Mean (%)	U. L. (%)	L.L. (%)	Mean (%)	U. L. (%)	L.L. (%)	Mean (%)	U. L. (%)	L.L. (%)	Mean (%)	U. L. (%)	L.L. (%)
Yes	97.78	99.886	88.4333	100	100	80.6392	15.625	31.7541	6.86442	91.4894	96.6406	80.0685
No	2.22222	11.5667	0.113985	0	19.3608	0	84.375	93.1356	68.2459	8.51064	19.9315	3.35941
Table S4: Q5 answers (Do you belong to any risk group for COVID-19?) and Q6 answers (Was individual movement prohibited in your location at any time during the pandemic?). Number of responses: 1470 y 1477, respectively. Percentages of the selected options of the total responses for each country. It was calculated with a 95 % confidence interval, defined with an upper limit (U.L.) and a Lower Limi…
Country	Argentina			Bolivia			Brazil			Chile			Colombia
PPE and safety protocols defined	Mean (%)	U. L. (%)	L.L. (%)	Mean (%)	U. L. (%)	L.L. (%)	Mean (%)	U. L. (%)	L.L. (%)	Mean (%)	U. L. (%)	L.L. (%)	Mean (%)	U. L. (%)	L.L. (%)
No	8.35	11.3958	6.06736	10.53	24.1305	4.17026	57.14	68.6031	44.8616	3.65854	10.2127	0.997185	4.54545	15.135	0.80764
Yes, both	70.4057	74.5751	65.8656	57.8947	72.1475	42.1923	23.8095	35.6357	14.9938	86.5854	92.3413	77.555	70.4545	81.8445	55.7798
Yes, but only PPE	12.1718	15.6508	9.3802	7.89474	20.7994	2.72146	11.1111	21.2047	5.48755	6.09756	13.492	2.6324	11.3636	23.9792	4.95278
Yes, but only security protocols	9.06921	12.2034	6.67876	23.6842	39.2068	12.9937	7.93651	17.2703	3.43758	3.65854	10.2127	0.997185	13.6364	26.7095	6.40295
Country	Costa Rica			Dominican Republic			Ecuador			El Salvador			Guatemala
PPE and safety protocols defined	Mean (%)	U. L. (%)	L.L. (%)	Mean (%)	U. L. (%)	L.L. (%)	Mean (%)	U. L. (%)	L.L. (%)	Mean (%)	U. L. (%)	L.L. (%)	Mean (%)	U. L. (%)	L.L. (%)
No	6.25	20.1471	1.1105	0	9.40578	0	0	11.697	0	18.75	43.0089	6.5916	12.7517	19.0581	8.31765
Yes, both	71.875	84.4354	54.6255	89.1892	95.7148	75.2915	51.7241	68.6139	34.431	56.25	76.9013	33.1786	65.7718	72.908	57.8429
Yes, but only PPE	9.375	24.2182	3.24016	0	9.40578	0	31.0345	49.2301	17.2756	6.25	28.3287	0.320583	6.04027	11.0802	3.21002
Yes, but only security protocols	12.5	28.0683	4.97013	10.8108	24.7085	4.28519	17.2414	34.5484	7.59786	18.75	43.0089	6.5916	15.4362	22.0983	10.5116
Country	Honduras			Mexico			Nicaragua			Panama			Paraguay
PPE and safety protocols defined	Mean (%)	U. L. (%)	L.L. (%)	Mean (%)	U. L. (%)	L.L. (%)	Mean (%)	U. L. (%)	L.L. (%)	Mean (%)	U. L. (%)	L.L. (%)	Mean (%)	U. L. (%)	L.L. (%)
No	12.84	20.4104	7.80744	28.75	34.7754	23.3942	23.53	47.2618	9.55504	0	10.7179	0	0	11.3513	0
Yes, both	60.5505	69.2161	51.1665	40.4167	46.7289	34.4064	58.8235	78.3889	36.0054	96.875	99.8397	84.2557	86.6667	94.6903	70.3187
Yes, but only PPE	11.9266	19.3415	7.10397	12.9167	17.7508	9.25097	11.7647	34.3364	2.09036	3.125	15.7443	0.160292	6.66667	21.3235	1.18454
Yes, but only security protocols	14.6789	22.5208	9.24191	17.9167	23.262	13.5823	5.88235	26.982	0.301725	0	10.7179	0	6.66667	21.3235	1.18454
Country	Peru			Puerto Rico			Uruguay			Venezuela
PPE and safety protocols defined	Mean (%)	U. L. (%)	L.L. (%)	Mean (%)	U. L. (%)	L.L. (%)	Mean (%)	U. L. (%)	L.L. (%)	Mean (%)	U. L. (%)	L.L. (%)
No	4.34783	14.5323	0.772525	0	20.3883	0	12.5	28.0683	4.97013	17.02	30.1398	8.88636
Yes, both	78.2609	87.7391	64.4263	93.3333	99.658	70.1835	75	86.7476	57.8934	51.0638	64.7244	37.2425
Yes, but only PPE	10.8696	23.0378	4.73315	0	20.3883	0	0	10.7179	0	10.6383	22.5943	4.63048
Yes, but only security protocols	6.52174	17.5027	2.24279	6.66667	29.8165	0.341955	12.5	28.0683	4.97013	21.2766	34.904	11.9897
Table S5: Answers Q7: Were the necessary personal protective equipment (PPE) and safety protocols for dental work defined locally? Number of responses: 1477. Percentages of the selected options of the total responses for each country. It was calculated with a 95 % confidence interval, defined with an upper limit (U.L.) and a Lower Limit (L.L.).
Country	Argentina			Bolivia			Brazil			Chile			Colombia
Defined protocols?	Mean (%)	U. L. (%)	L.L. (%)	Mean (%)	U. L. (%)	L.L. (%)	Mean (%)	U. L. (%)	L.L. (%)	Mean (%)	U. L. (%)	L.L. (%)	Mean (%)	U. L. (%)	L.L. (%)
Yes	45.28	50.1006	40.5433	76.3158	87.0063	60.7932	41.2698	53.5847	29.9585	45.9459	61.616	31.0386	22.73	36.9924	12.8419
No	54.7215	59.4567	49.8994	23.6842	39.2068	12.9937	58.7302	70.0415	46.4153	54.0541	68.9614	38.384	77.2727	87.1581	63.0076
Country	Costa Rica			Dominican Republic			Ecuador			El Salvador			Guatemala
Defined protocols?	Mean (%)	U. L. (%)	L.L. (%)	Mean (%)	U. L. (%)	L.L. (%)	Mean (%)	U. L. (%)	L.L. (%)	Mean (%)	U. L. (%)	L.L. (%)	Mean (%)	U. L. (%)	L.L. (%)
Yes	78.125	88.9762	61.245	72.97	84.6025	57.0218	30	47.8758	16.6647	66.6667	84.8237	41.7135	55.7047	63.4377	47.685
No	21.875	38.755	11.0238	27.027	42.9782	15.3975	70	83.3353	52.1242	33.3333	58.2865	15.1763	44.2953	52.315	36.5623
Country	Honduras			Mexico			Nicaragua			Panama			Paraguay
Defined protocols?	Mean (%)	U. L. (%)	L.L. (%)	Mean (%)	U. L. (%)	L.L. (%)	Mean (%)	U. L. (%)	L.L. (%)	Mean (%)	U. L. (%)	L.L. (%)	Mean (%)	U. L. (%)	L.L. (%)
Yes	67.01	75.5619	57.1627	38.0952	44.504	32.076	64.7	82.6903	41.3004	90.06	96.7598	75.7818	67.7419	81.4306	50.141
No	32.9897	42.8373	24.4381	61.9048	67.924	55.496	35.2941	58.6996	17.3097	9.375	24.2182	3.24016	32.2581	49.859	18.5694
Country	Peru			Puerto Rico			Uruguay			Venezuela
Defined protocols?	Mean (%)	U. L. (%)	L.L. (%)	Mean (%)	U. L. (%)	L.L. (%)	Mean (%)	U. L. (%)	L.L. (%)	Mean (%)	U. L. (%)	L.L. (%)
Yes	57.4468	70.4864	43.2819	66.6667	84.8237	41.7135	26.6667	44.448	14.1827	53.1915	66.6683	39.2324
No	42.5532	56.7181	29.5136	33.3333	58.2865	15.1763	73.3333	85.8173	55.552	46.8085	60.7676	33.3317
Table S6: Q8 answers: Are official pharmacological therapies applied to treat the coronavirus virus in your locality/country? Number of responses: 1405. Percentages of the selected options of the total responses for each country. It was calculated with a 95 % confidence interval, defined with an upper limit (U.L.) and a Lower Limit (L.L.).
Country	Argentina			Bolivia			Brazil			Chile			Colombia
Feelings suffered	Mean (%)	U. L. (%)	L.L. (%)	Mean (%)	U. L. (%)	L.L. (%)	Mean (%)	U. L. (%)	L.L. (%)	Mean (%)	U. L. (%)	L.L. (%)	Mean (%)	U. L. (%)	L.L. (%)
anxiety	37.52	42.2481	33.0368	43.2432	59.0858	28.6717	41.2698	53.5847	29.9585	58.54	68.5834	47.7257	45.45	59.9338	31.7052
anger	4.27553	6.65662	2.72133	2.7027	13.8241	0.138631	1.5873	8.45853	0.0814179	2.43902	8.46338	0.433368	4.54545	15.135	0.80764
fear	24.9406	29.2877	21.0467	37.8378	53.8996	24.064	22.2222	33.9123	13.725	9.7561	18.0872	5.02687	13.6364	26.7095	6.40295
panic	4.038	6.37101	2.53618	0	9.40578	0	3.1746	10.8565	0.564066	1.21951	6.58934	0.0625528	4.54545	15.135	0.80764
sadness	18.0523	22.0099	14.6724	16.2162	31.1365	7.65121	19.0476	30.4068	11.2462	17.0732	26.6417	10.4516	20.4545	34.5006	11.1533
I did not feel any negative feelings or sensations regarding the pandemic	11.1639	14.5302	8.49995	0	9.40578	0	12.6984	23.107	6.57732	10.9756	19.5612	5.88271	11.3636	23.9792	4.95278
Country	Costa Rica			Dominican Republic			Ecuador			El Salvador			Guatemala
Feelings suffered	Mean (%)	U. L. (%)	L.L. (%)	Mean (%)	U. L. (%)	L.L. (%)	Mean (%)	U. L. (%)	L.L. (%)	Mean (%)	U. L. (%)	L.L. (%)	Mean (%)	U. L. (%)	L.L. (%)
anxiety	75	86.7476	57.8934	37.84	53.8996	24.064	50	66.8459	33.1541	31.25	55.5956	14.1646	49.66	57.5995	41.7462
anger	0	10.7179	0	5.40541	17.7047	0.960437	0	11.3513	0	0	19.3608	0	0.671141	3.70334	0.034425
fear	9.375	24.2182	3.24016	27.027	42.9782	15.3975	40	57.6796	24.5906	12.5	36.0228	2.22101	29.5302	37.295	22.7943
panic	0	10.7179	0	8.10811	21.3007	2.79606	0	11.3513	0	0	19.3608	0	2.68456	6.69873	1.04882
sadness	12.5	28.0683	4.97013	10.8108	24.7085	4.28519	6.66667	21.3235	1.18454	25	49.4983	10.1821	8.72483	14.3548	5.16967
I did not feel any negative feelings or sensations regarding the pandemic	3.125	15.7443	0.160292	10.8108	24.7085	4.28519	3.33333	16.6704	0.170978	31.25	55.5956	14.1646	8.72483	14.3548	5.16967
Country	Honduras			Mexico			Nicaragua			Panama			Paraguay
Feelings suffered	Mean (%)	U. L. (%)	L.L. (%)	Mean (%)	U. L. (%)	L.L. (%)	Mean (%)	U. L. (%)	L.L. (%)	Mean (%)	U. L. (%)	L.L. (%)	Mean (%)	U. L. (%)	L.L. (%)
anxiety	43.5185	52.9322	34.5501	40.8511	47.234	34.7625	29.41	53.1331	13.28	40.63	57.74	25.5196	61.2903	76.2669	43.8241
anger	0.925926	5.05935	0.0474938	2.97872	6.01976	1.45024	0	18.4318	0	0	10.7179	0	3.22581	16.1941	0.165462
fear	29.6296	38.8208	21.8378	34.4681	40.7504	28.6853	58.8235	78.3889	36.0054	28.125	45.3745	15.5646	32.2581	49.859	18.5694
panic	7.40741	13.9397	3.80102	4.25532	7.65456	2.32757	0	18.4318	0	6.25	20.1471	1.1105	3.22581	16.1941	0.165462
sadness	12.037	19.5109	7.17106	11.4894	16.2002	8.01734	5.88235	26.982	0.301725	15.625	31.7541	6.86442	0	11.0255	0
I did not feel any negative feelings or sensations regarding the pandemic	6.48148	12.7776	3.17482	5.95745	9.75009	3.58154	5.88235	26.982	0.301725	9.375	24.2182	3.24016	0	11.0255	0
Country	Peru			Puerto Rico			Uruguay			Venezuela
Feelings suffered	Mean (%)	U. L. (%)	L.L. (%)	Mean (%)	U. L. (%)	L.L. (%)	Mean (%)	U. L. (%)	L.L. (%)	Mean (%)	U. L. (%)	L.L. (%)
anxiety	46.6667	60.9225	32.9351	60	80.1755	35.7468	53.125	69.1306	36.4495	48.94	62.7575	35.2756
anger	0	7.86516	0	0	20.3883	0	3.125	15.7443	0.160292	2.12766	11.113	0.109135
fear	31.1111	45.6648	19.5287	13.3333	37.882	2.36908	25	42.1066	13.2524	19.1489	32.544	10.4159
panic	0	7.86516	0	0	20.3883	0	0	10.7179	0	10.6383	22.5943	4.63048
sadness	13.3333	26.1773	6.25715	13.3333	37.882	2.36908	12.5	28.0683	4.97013	6.38298	17.1626	2.19454
I did not feel any negative feelings or sensations regarding the pandemic	8.88889	20.7336	3.51111	13.3333	37.882	2.36908	6.25	20.1471	1.1105	12.766	25.1739	5.9846
Table S7: Q9 answers: At any time did you feel any of the following feelings when dealing with the COVID-19 pandemic? Number of responses: 1473. Percentages of the selected options of the total responses for each country. It was calculated with a 95 % confidence interval, defined with an upper limit (U.L.) and a Lower Limit (L.L.).
Country	Argentina			Bolivia			Brazil			Chile			Colombia
Psychological or psychiatric treatment	Mean (%)	U. L. (%)	L.L. (%)	Mean (%)	U. L. (%)	L.L. (%)	Mean (%)	U. L. (%)	L.L. (%)	Mean (%)	U. L. (%)	L.L. (%)	Mean (%)	U. L. (%)	L.L. (%)
Yes	9.02613	12.1465	6.64669	10.53	24.1305	4.17026	15.87	26.8116	8.85709	3.66	10.2127	0.997185	11.63	24.4792	5.07043
No	90.9739	93.3533	87.8535	89.4737	95.8297	75.8695	84.127	91.1429	73.1884	96.3415	99.0028	89.7873	88.3721	94.9296	75.5208
Medication	Mean (%)	U. L. (%)	L.L. (%)	Mean (%)	U. L. (%)	L.L. (%)	Mean (%)	U. L. (%)	L.L. (%)	Mean (%)	U. L. (%)	L.L. (%)	Mean (%)	U. L. (%)	L.L. (%)
Yes	18.29	22.2637	14.8893	28.9474	44.7571	17.0033	30.16	42.3604	20.2377	8.53659	16.5875	4.19665	20.4545	34.5006	11.1533
No	81.7102	85.1107	77.7363	71.0526	82.9967	55.2429	69.8413	79.7623	57.6396	91.4634	95.8033	83.4125	79.5455	88.8467	65.4994
Country	Costa Rica			Dominican Republic			Ecuador			El Salvador			Guatemala
Psychological or psychiatric treatment	Mean (%)	U. L. (%)	L.L. (%)	Mean (%)	U. L. (%)	L.L. (%)	Mean (%)	U. L. (%)	L.L. (%)	Mean (%)	U. L. (%)	L.L. (%)	Mean (%)	U. L. (%)	L.L. (%)
Yes	6.66667	21.3235	1.18454	10.81	24.7085	4.28519	10.3448	26.3851	3.58149	0	19.3608	0	4.69799	9.37911	2.29407
No	93.3333	98.8155	78.6765	89.1892	95.7148	75.2915	89.6552	96.4185	73.6149	100	100	80.6392	95.302	97.7059	90.6209
Medication	Mean (%)	U. L. (%)	L.L. (%)	Mean (%)	U. L. (%)	L.L. (%)	Mean (%)	U. L. (%)	L.L. (%)	Mean (%)	U. L. (%)	L.L. (%)	Mean (%)	U. L. (%)	L.L. (%)
Yes	9.375	24.2182	3.24016	21.63	37.1951	11.3865	10	25.6211	3.45999	6.25	28.3287	0.320583	16	22.704	10.994
No	90.625	96.7598	75.7818	78.3784	88.6135	62.8049	90	96.54	74.3789	93.75	99.6794	71.6713	84	89.006	77.296
Country	Honduras			Mexico			Nicaragua			Panama			Paraguay
Psychological or psychiatric treatment	Mean (%)	U. L. (%)	L.L. (%)	Mean (%)	U. L. (%)	L.L. (%)	Mean (%)	U. L. (%)	L.L. (%)	Mean (%)	U. L. (%)	L.L. (%)	Mean (%)	U. L. (%)	L.L. (%)
Yes	7.40741	13.9397	3.80102	11.49	16.2002	8.01734	0	18.4318	0	18.75	35.3092	8.88954	6.45	20.7186	1.14633
No	92.5926	96.199	86.0603	88.5106	91.9827	83.7998	100	100	81.5682	81.25	91.1105	64.6908	93.5484	98.8537	79.2814
Medication	Mean (%)	U. L. (%)	L.L. (%)	Mean (%)	U. L. (%)	L.L. (%)	Mean (%)	U. L. (%)	L.L. (%)	Mean (%)	U. L. (%)	L.L. (%)	Mean (%)	U. L. (%)	L.L. (%)
Yes	25	34.7288	17.2753	16.95	22.2562	12.7009	11.76	34.3364	2.09036	18.75	35.3092	8.88954	25.8	43.2461	13.7017
No	75	82.7247	65.2712	83.0508	87.2991	77.7438	88.2353	97.9096	65.6636	81.25	91.1105	64.6908	74.1935	86.2983	56.7539
Country	Peru			Puerto Rico			Uruguay			Venezuela
Psychological or psychiatric treatment	Mean (%)	U. L. (%)	L.L. (%)	Mean (%)	U. L. (%)	L.L. (%)	Mean (%)	U. L. (%)	L.L. (%)	Mean (%)	U. L. (%)	L.L. (%)
Yes	2.13	11.113	0.109135	13.3333	37.882	2.36908	9.375	24.2182	3.24016	4.25	14.2485	0.756088
No	97.8723	99.8909	88.887	86.6667	97.6309	62.118	90.625	96.7598	75.7818	95.7447	99.2439	85.7515
Medication	Mean (%)	U. L. (%)	L.L. (%)	Mean (%)	U. L. (%)	L.L. (%)	Mean (%)	U. L. (%)	L.L. (%)	Mean (%)	U. L. (%)	L.L. (%)
Yes	10.6383	22.5943	4.63048	6.66667	29.8165	0.341955	18.75	35.3092	8.88954	12.77	25.1739	5.9846
No	89.3617	95.3695	77.4057	93.3333	99.658	70.1835	81.25	91.1105	64.6908	87.234	94.0154	74.8261
Table S8: Q10 answers (Did you start any psychological or psychiatric treatment because of the pandemic?) and Q11 answers (Did you start any psychological or psychiatric treatment because of the pandemic?). Number of responses: 1472 y 1462, respectively. Percentages of the selected options of the total responses for each country. It was calculated with a 95 % confidence interval, defined with an …
Country	Argentina			Bolivia			Brazil			Chile			Colombia
New activity	Mean (%)	U. L. (%)	L.L. (%)	Mean (%)	U. L. (%)	L.L. (%)	Mean (%)	U. L. (%)	L.L. (%)	Mean (%)	U. L. (%)	L.L. (%)	Mean (%)	U. L. (%)	L.L. (%)
Yes	72.5537	76.6071	68.0905	78.9474	88.9252	63.6542	68.254	78.4133	55.9965	70.7317	79.4737	60.1342	74.4186	85.0705	59.7616
No	27.4463	31.9095	23.3929	21.0526	36.3458	11.0748	31.746	44.0035	21.5867	29.2683	39.8658	20.5263	25.5814	40.2384	14.9295
Nervous about the proximity?	Mean (%)	U. L. (%)	L.L. (%)	Mean (%)	U. L. (%)	L.L. (%)	Mean (%)	U. L. (%)	L.L. (%)	Mean (%)	U. L. (%)	L.L. (%)	Mean (%)	U. L. (%)	L.L. (%)
Yes	46.68	51.4509	41.9738	71.05	82.9967	55.2429	50	62.0773	37.9227	36.59	47.3927	26.9786	51.16	65.3826	36.7523
No	53.3175	58.0262	48.5491	28.9474	44.7571	17.0033	50	62.0773	37.9227	63.4146	73.0214	52.6073	48.8372	63.2477	34.6174
Country	Costa Rica			Dominican Republic			Ecuador			El Salvador			Guatemala
New activity	Mean (%)	U. L. (%)	L.L. (%)	Mean (%)	U. L. (%)	L.L. (%)	Mean (%)	U. L. (%)	L.L. (%)	Mean (%)	U. L. (%)	L.L. (%)	Mean (%)	U. L. (%)	L.L. (%)
Yes	59.375	74.4804	42.26	78.38	88.6135	62.8049	90	96.54	74.3789	87.5	97.779	63.9772	75.33	81.5418	67.8597
No	40.625	57.74	25.5196	21.6216	37.1951	11.3865	10	25.6211	3.45999	12.5	36.0228	2.22101	24.6667	32.1403	18.4582
Nervous about the proximity?	Mean (%)	U. L. (%)	L.L. (%)	Mean (%)	U. L. (%)	L.L. (%)	Mean (%)	U. L. (%)	L.L. (%)	Mean (%)	U. L. (%)	L.L. (%)	Mean (%)	U. L. (%)	L.L. (%)
Yes	51.6129	68.0297	34.8404	72.97	84.6025	57.0218	60	75.4094	42.3204	68.75	85.8354	44.4044	61.74	69.1604	53.7391
No	48.3871	65.1596	31.9703	27.027	42.9782	15.3975	40	57.6796	24.5906	31.25	55.5956	14.1646	38.255	46.2609	30.8396
Country	Honduras			Mexico			Nicaragua			Panama			Paraguay
New activity	Mean (%)	U. L. (%)	L.L. (%)	Mean (%)	U. L. (%)	L.L. (%)	Mean (%)	U. L. (%)	L.L. (%)	Mean (%)	U. L. (%)	L.L. (%)	Mean (%)	U. L. (%)	L.L. (%)
Yes	83.34	89.1895	75.1873	77.5424	82.4009	71.8016	70.59	86.72	46.8669	65.63	79.5896	48.3111	80.65	90.813	63.7197
No	16.6667	24.8127	10.8105	22.4576	28.1984	17.5991	29.4118	53.1331	13.28	34.375	51.6889	20.4104	19.3548	36.2803	9.18701
Nervous about the proximity?	Mean (%)	U. L. (%)	L.L. (%)	Mean (%)	U. L. (%)	L.L. (%)	Mean (%)	U. L. (%)	L.L. (%)	Mean (%)	U. L. (%)	L.L. (%)	Mean (%)	U. L. (%)	L.L. (%)
Yes	72.22	79.795	63.1229	65.68	71.4408	59.4129	58.82	78.3889	36.0054	50	66.3691	33.6309	67.74	81.4306	50.141
No	27.7778	36.8771	20.205	34.322	40.5871	28.5592	41.1765	63.9946	21.6111	50	66.3691	33.6309	32.2581	49.859	18.5694
Country	Peru			Puerto Rico			Uruguay			Venezuela
New activity	Mean (%)	U. L. (%)	L.L. (%)	Mean (%)	U. L. (%)	L.L. (%)	Mean (%)	U. L. (%)	L.L. (%)	Mean (%)	U. L. (%)	L.L. (%)
Yes	78.72	88.0103	65.096	66.6667	84.8237	41.7135	81.25	91.1105	64.6908	12.766	25.1739	5.9846
No	21.2766	34.904	11.9897	33.3333	58.2865	15.1763	18.75	35.3092	8.88954	87.234	94.0154	74.8261
Nervous about the proximity?	Mean (%)	U. L. (%)	L.L. (%)	Mean (%)	U. L. (%)	L.L. (%)	Mean (%)	U. L. (%)	L.L. (%)	Mean (%)	U. L. (%)	L.L. (%)
Yes	68.09	79.6046	53.8327	73.34	89.1025	48.0496	43.75	60.6744	28.1653	55.32	68.589	41.2455
No	31.9149	46.1673	20.3954	26.6667	51.9504	10.8975	56.25	71.8347	39.3256	44.6809	58.7545	31.411
Table S9: Q12 answers (During the pandemic, did you start any new activities to improve your emotional or physical well-being?) and Q14 answers (At any time during the pandemic, did being close to another person make you nervous or upset you? ). Number of responses: 1475 y 1475, respectively. Percentages of the selected options of the total responses for each country. It was calculated with a 95 …
Country	Argentina			Bolivia			Brazil			Chile			Colombia
felt discrimination?	Mean (%)	U. L. (%)	L.L. (%)	Mean (%)	U. L. (%)	L.L. (%)	Mean (%)	U. L. (%)	L.L. (%)	Mean (%)	U. L. (%)	L.L. (%)	Mean (%)	U. L. (%)	L.L. (%)
Yes	27.79	32.2563	23.7273	47.37	62.741	32.479	18.03	29.4742	10.3791	34.15	44.9123	24.7993	43.18	57.7759	29.6827
No	72.209	76.2727	67.7437	52.6316	67.521	37.259	81.9672	89.6209	70.5258	65.8537	75.2007	55.0877	56.8182	70.3173	42.2241
Country	Costa Rica			Dominican Republic			Ecuador			El Salvador			Guatemala
felt discrimination?	Mean (%)	U. L. (%)	L.L. (%)	Mean (%)	U. L. (%)	L.L. (%)	Mean (%)	U. L. (%)	L.L. (%)	Mean (%)	U. L. (%)	L.L. (%)	Mean (%)	U. L. (%)	L.L. (%)
Yes	18.75	35.3092	8.88954	27.027	42.9782	15.3975	43.33	60.8027	27.3775	62.5	81.5188	38.641	36.6667	44.6218	29.3774
No	81.25	91.1105	64.6908	72.973	84.6025	57.0218	56.6667	72.6225	39.1973	37.5	61.359	18.4812	63.3333	70.6226	55.3782
Country	Honduras			Mexico			Nicaragua			Panama			Paraguay
felt discrimination?	Mean (%)	U. L. (%)	L.L. (%)	Mean (%)	U. L. (%)	L.L. (%)	Mean (%)	U. L. (%)	L.L. (%)	Mean (%)	U. L. (%)	L.L. (%)	Mean (%)	U. L. (%)	L.L. (%)
Yes	55.56	64.5759	46.1536	49.1525	55.4931	42.8392	11.7647	34.3364	2.09036	18.75	35.3092	8.88954	45.1613	62.2278	29.1617
No	44.4444	53.8464	35.4241	50.8475	57.1608	44.5069	88.2353	97.9096	65.6636	81.25	91.1105	64.6908	54.8387	70.8383	37.7722
Country	Peru			Puerto Rico			Uruguay			Venezuela
felt discrimination?	Mean (%)	U. L. (%)	L.L. (%)	Mean (%)	U. L. (%)	L.L. (%)	Mean (%)	U. L. (%)	L.L. (%)	Mean (%)	U. L. (%)	L.L. (%)
Yes	23.4043	37.2243	13.6033	40	64.2532	19.8245	25.81	43.2461	13.7017	25.53	39.5082	15.2532
No	76.5957	86.3967	62.7757	60	80.1755	35.7468	74.1935	86.2983	56.7539	74.4681	84.7468	60.4918
Table S10: Q15 answers: At any time during the pandemic, did you feel discriminated against for being a dentist? Number of responses: 1405. Percentages of the selected options of the total responses for each country. It was calculated with a 95 % confidence interval, defined with an upper limit (U.L.) and a Lower Limit (L.L.).
Country	Argentina			Bolivia			Brazil			Chile			Colombia
Where are you work?	Mean (%)	U. L. (%)	L.L. (%)	Mean (%)	U. L. (%)	L.L. (%)	Mean (%)	U. L. (%)	L.L. (%)	Mean (%)	U. L. (%)	L.L. (%)	Mean (%)	U. L. (%)	L.L. (%)
Public	17.94	21.5235	14.8202	31.91	46.1673	20.3954	18.3099	28.8482	11.0247	31.19	40.4047	23.2611	6.38	17.1626	2.19454
Private with my own office	68.9243	72.8162	64.7449	53.1915	66.6683	39.2324	57.7465	68.547	46.1507	33.0275	42.3021	24.9085	63.8298	76.0338	49.5359
Private without my own office	13.1474	16.3853	10.4692	14.8936	27.6856	7.40672	23.9437	35.0412	15.5209	35.7798	45.1216	27.4063	29.7872	43.9777	18.6513
Country	Costa Rica			Dominican Republic			Ecuador			El Salvador			Guatemala
Where are you work?	Mean (%)	U. L. (%)	L.L. (%)	Mean (%)	U. L. (%)	L.L. (%)	Mean (%)	U. L. (%)	L.L. (%)	Mean (%)	U. L. (%)	L.L. (%)	Mean (%)	U. L. (%)	L.L. (%)
Public	39.53	54.4209	26.3653	22.92	36.5393	13.3078	15.625	31.7541	6.86442	47.3684	68.2922	27.3298	11.4458	17.1846	7.45104
Private with my own office	48.8372	63.2477	34.6174	45.8333	59.7089	32.5752	59.375	74.4804	42.26	52.6316	72.6702	31.7078	72.8916	79.0791	65.6685
Private without my own office	11.6279	24.4792	5.07043	31.25	45.3331	19.9457	25	42.1066	13.2524	0	16.8179	0	15.6627	21.9602	10.9184
Country	Honduras			Mexico			Nicaragua			Panama			Paraguay
Where are you work?	Mean (%)	U. L. (%)	L.L. (%)	Mean (%)	U. L. (%)	L.L. (%)	Mean (%)	U. L. (%)	L.L. (%)	Mean (%)	U. L. (%)	L.L. (%)	Mean (%)	U. L. (%)	L.L. (%)
Public	20.34	28.4823	14.066	9.88	14.1799	6.78297	15	36.0419	5.23687	33.34	49.666	20.2146	29.7297	45.7831	17.4895
Private with my own office	47.4576	56.4048	38.6708	79.0514	83.6126	73.6212	70	85.4523	48.1027	50	65.5257	34.4743	59.4595	73.6535	43.486
Private without my own office	32.2034	41.0801	24.4488	11.0672	15.5302	7.76879	15	36.0419	5.23687	16.6667	31.8908	7.87045	10.8108	24.7085	4.28519
Country	Peru			Puerto Rico			Uruguay			Venezuela
Where are you work?	Mean (%)	U. L. (%)	L.L. (%)	Mean (%)	U. L. (%)	L.L. (%)	Mean (%)	U. L. (%)	L.L. (%)	Mean (%)	U. L. (%)	L.L. (%)
Public	22.81	35.206	13.8419	13.3333	37.882	2.36908	26.8293	41.9335	15.695	25.93	38.9309	16.1187
Private with my own office	63.1579	74.4764	50.1778	73.3333	89.1025	48.0496	68.2927	80.4354	53.0158	40.7407	54.0332	28.6782
Private without my own office	14.0351	25.3245	7.28728	13.3333	37.882	2.36908	4.87805	16.139	0.866735	33.3333	46.639	22.2414
Table S11: Q16 answers: In which environment do you work? Number of responses: 1715. Percentages of the selected options of the total responses for each country. It was calculated with a 95 % confidence interval, defined with an upper limit (U.L.) and a Lower Limit (L.L.).
Country	Argentina			Bolivia			Brazil			Chile			Colombia
Stop working	Mean (%)	U. L. (%)	L.L. (%)	Mean (%)	U. L. (%)	L.L. (%)	Mean (%)	U. L. (%)	L.L. (%)	Mean (%)	U. L. (%)	L.L. (%)	Mean (%)	U. L. (%)	L.L. (%)
Yes, by choice	32.6882	37.0783	28.5817	46.15	61.4306	31.5669	28.79	40.6372	19.2719	41.1111	51.4368	31.5132	27.08	40.997	16.566
Yes, because the gov. forbade me.	50.7527	55.2719	46.2211	25.641	41.0817	14.5688	48.4848	60.2894	36.847	35.5556	45.8498	26.4439	62.5	74.7847	48.3628
Yes, and I still can´t return to dental work	3.44086	5.5158	2.12889	5.12821	16.8856	0.911183	4.54545	12.5333	1.23893	6.66667	13.7901	3.09099	8.33333	19.5533	3.28838
No	13.1183	16.4913	10.3497	23.0769	38.3363	12.6458	18.1818	29.1452	10.7186	16.6667	25.6939	10.3685	2.08333	10.8992	0.106861
Country	Costa Rica			Dominican Republic			Ecuador			El Salvador			Guatemala
Stop working	Mean (%)	U. L. (%)	L.L. (%)	Mean (%)	U. L. (%)	L.L. (%)	Mean (%)	U. L. (%)	L.L. (%)	Mean (%)	U. L. (%)	L.L. (%)	Mean (%)	U. L. (%)	L.L. (%)
Yes, by choice	66.67	79.7854	50.334	52.27	66.245	37.9355	46.6667	63.8577	30.2324	37.5	61.359	18.4812	36.48	42.8345	30.5654
Yes, because the gov. forbade me.	25	41.0705	13.7505	36.3636	51.1336	23.7835	43.3333	60.8027	27.3775	50	72.0004	27.9996	23.6052	29.4584	18.6081
Yes, and I still can´t return to dental work	0	9.64186	0	0	8.02956	0	3.33333	16.6704	0.170978	0	19.3608	0	4.72103	8.25457	2.6563
No	8.33333	21.8267	2.87486	11.3636	23.9792	4.95278	6.66667	21.3235	1.18454	12.5	36.0228	2.22101	35.1931	41.5202	29.3464
Country	Honduras			Mexico			Nicaragua			Panama			Paraguay
Stop working	Mean (%)	U. L. (%)	L.L. (%)	Mean (%)	U. L. (%)	L.L. (%)	Mean (%)	U. L. (%)	L.L. (%)	Mean (%)	U. L. (%)	L.L. (%)	Mean (%)	U. L. (%)	L.L. (%)
Yes, by choice	47.5806	56.3108	38.9959	63.82	69.5708	57.6465	76.47	90.445	52.7382	53,25	69.1306	36.4495	23.53	39.9961	12.437
Yes, because the gov. forbade me.	34.6774	43.4009	26.8748	17.4797	22.7155	13.2439	5.88235	26.982	0.301725	28.125	45.3745	15.5646	70.5882	83.1654	53.8311
Yes, and I still can´t return to dental work	11.2903	18.0614	6.8456	5.28455	8.83016	3.114	0	18.4318	0	3.125	15.7443	0.160292	5.88235	19.0936	1.04518
No	6.45161	12.2153	3.30509	13.4146	18.2404	9.7139	17.6471	41.0295	6.19113	15.625	31.7541	6.86442	0	10.1515	0
Country	Peru			Puerto Rico			Uruguay			Venezuela
Stop working	Mean (%)	U. L. (%)	L.L. (%)	Mean (%)	U. L. (%)	L.L. (%)	Mean (%)	U. L. (%)	L.L. (%)	Mean (%)	U. L. (%)	L.L. (%)
Yes, by choice	43.3962	56.7346	30.9504	66.67	29.8165	0.341955	80.6452	90.813	63.7197	50.7937	62.7332	38.7629
Yes, because the gov. forbade me.	37.7358	51.1931	25.9363	80	92.9525	54.8146	12.9032	28.8524	5.13428	17.4603	28.6214	10.0394
Yes, and I still can´t return to dental work	18.8679	31.3585	10.5853	6.66667	29.8165	0.341955	3.22581	16.1941	0.165462	4.7619	13.091	1.29792
No	0	6.7582	0	6.66667	29.8165	0.341955	3.22581	16.1941	0.165462	26.9841	39.0299	17.5838
Table S12: Q17 answers: Did you stop working in the office at any time during the pandemic? Number of responses: 1682. Percentages of the selected options of the total responses for each country. It was calculated with a 95 % confidence interval, defined with an upper limit (U.L.) and a Lower Limit (L.L.).
Country	Argentina			Bolivia			Brazil			Chile			Colombia
felt more exposed?	Mean (%)	U. L. (%)	L.L. (%)	Mean (%)	U. L. (%)	L.L. (%)	Mean (%)	U. L. (%)	L.L. (%)	Mean (%)	U. L. (%)	L.L. (%)	Mean (%)	U. L. (%)	L.L. (%)
Yes	87.2038	90.0586	83.6778	92.11	97.2785	79.2006	85.7143	92.2981	75.0254	60.96	70.8153	50.1536	85.71	93.284	72.1589
No	12.7962	16.3222	9.94139	7.89474	20.7994	2.72146	14.2857	24.9746	7.70195	39.0244	49.8464	29.1847	14.2857	27.8411	6.71597
Country	Costa Rica			Dominican Republic			Ecuador			El Salvador			Guatemala
felt more exposed?	Mean (%)	U. L. (%)	L.L. (%)	Mean (%)	U. L. (%)	L.L. (%)	Mean (%)	U. L. (%)	L.L. (%)	Mean (%)	U. L. (%)	L.L. (%)	Mean (%)	U. L. (%)	L.L. (%)
Yes	100	100	88.9745	86.49	94.0867	72.0226	100	100	88.6487	81.25	93.4084	56.9911	87.2483	91.6823	80.9419
No	0	11.0255	0	13.5135	27.9774	5.91329	0	11.3513	0	18.75	43.0089	6.5916	12.7517	19.0581	8.31765
Country	Honduras			Mexico			Nicaragua			Panama			Paraguay
felt more exposed?	Mean (%)	U. L. (%)	L.L. (%)	Mean (%)	U. L. (%)	L.L. (%)	Mean (%)	U. L. (%)	L.L. (%)	Mean (%)	U. L. (%)	L.L. (%)	Mean (%)	U. L. (%)	L.L. (%)
Yes	91.6667	95.554	84.9171	87.6596	91.2688	82.8389	76.4706	90.445	52.7382	59.38	74.4804	42.26	93.3333	98.8155	78.6765
No	8.33333	15.0829	4.44604	12.3404	17.1611	8.73121	23.5294	47.2618	9.55504	40.625	57.74	25.5196	6.66667	21.3235	1.18454
Country	Peru			Puerto Rico			Uruguay			Venezuela
felt more exposed?	Mean (%)	U. L. (%)	L.L. (%)	Mean (%)	U. L. (%)	L.L. (%)	Mean (%)	U. L. (%)	L.L. (%)	Mean (%)	U. L. (%)	L.L. (%)
Yes	91.3043	96.5664	79.6753	100	100	79.6117	96.7742	99.8345	83.8059	91.3	96.5664	79.6753
No	8.69565	20.3247	3.43359	0	20.3883	0	3.22581	16.1941	0.165462	8.69565	20.3247	3.43359
Table S13: Q18 answers: Did you feel that you were more exposed to infection than other health workers? Number of responses: 1470. Percentages of the selected options of the total responses for each country. It was calculated with a 95 % confidence interval, defined with an upper limit (U.L.) and a Lower Limit (L.L.).
Country	Argentina			Bolivia			Brazil			Chile			Colombia
Do you have all the PPEs?	Mean (%)	U. L. (%)	L.L. (%)	Mean (%)	U. L. (%)	L.L. (%)	Mean (%)	U. L. (%)	L.L. (%)	Mean (%)	U. L. (%)	L.L. (%)	Mean (%)	U. L. (%)	L.L. (%)
Yes	92.87	94.9632	90.0097	83.78	92.3488	68.8635	90.32	95.4888	80.4512	91.57	95.8547	83.6005	81.8182	90.4872	68.0394
No	4.75059	7.22345	3.09604	16.2162	31.1365	7.65121	9.67742	19.5488	4.51119	3.61446	10.0959	0.98517	9.09091	21.1592	3.59222
I still can´t return to the profession	2.3753	4.31662	1.29523	0	9.40578	0	0	5.83441	0	4.81928	11.7459	1.88986	9.09091	21.1592	3.59222
Country	Costa Rica			Dominican Republic			Ecuador			El Salvador			Guatemala
Do you have all the PPEs?	Mean (%)	U. L. (%)	L.L. (%)	Mean (%)	U. L. (%)	L.L. (%)	Mean (%)	U. L. (%)	L.L. (%)	Mean (%)	U. L. (%)	L.L. (%)	Mean (%)	U. L. (%)	L.L. (%)
Yes	100	100	89.2821	97.3	99.8614	86.1759	82.76	92.4021	65.4516	87.5	97.779	63.9772	89.4	93.3719	83.4809
No	0	10.7179	0	2.7027	13.8241	0.138631	10.3448	26.3851	3.58149	12.5	36.0228	2.22101	5.96026	10.9386	3.16708
I still can´t return to the profession	0	10.7179	0	0	9.40578	0	6.89655	21.9646	1.22538	0	19.3608	0	4.63576	9.25896	2.26344
Country	Honduras			Mexico			Nicaragua			Panama			Paraguay
Do you have all the PPEs?	Mean (%)	U. L. (%)	L.L. (%)	Mean (%)	U. L. (%)	L.L. (%)	Mean (%)	U. L. (%)	L.L. (%)	Mean (%)	U. L. (%)	L.L. (%)	Mean (%)	U. L. (%)	L.L. (%)
Yes	76.6355	83.6438	67.781	85.0622	89.0108	80.0134	94.12	99.6983	73.018	93.75	98.8895	79.8529	90.32	96.6535	75.1001
No	13.0841	20.7705	7.95651	11.2033	15.8094	7.81468	5.88235	26.982	0.301725	3.125	15.7443	0.160292	0	11.0255	0
I still can´t return to the profession	10.2804	17.476	5.83792	3.73444	6.94373	1.97693	0	18.4318	0	3.125	15.7443	0.160292	9.67742	24.8999	3.34646
Country	Peru			Puerto Rico			Uruguay			Venezuela
Do you have all the PPEs?	Mean (%)	U. L. (%)	L.L. (%)	Mean (%)	U. L. (%)	L.L. (%)	Mean (%)	U. L. (%)	L.L. (%)	Mean (%)	U. L. (%)	L.L. (%)
Yes	72.92	83.434	59.003	100	100	80.6392	93.55	98.8537	79.2814	77.0833	86.6922	63.4607
No	8.33333	19.5533	3.28838	0	19.3608	0	3.22581	16.1941	0.165462	12.5	24.7005	5.85705
I still can´t return to the profession	18.75	31.9399	10.1914	0	19.3608	0	3.22581	16.1941	0.165462	10.4167	22.1674	4.53217
Table S14: Q19 answers: Do you have all the necessary PPE to work in the office? Number of responses: 1483. Percentages of the selected options of the total responses for each country. It was calculated with a 95 % confidence interval, defined with an upper limit (U.L.) and a Lower Limit (L.L.).
Country	Argentina			Bolivia			Brazil			Chile			Colombia
What PPEs do you use?	Mean (%)	U. L. (%)	L.L. (%)	Mean (%)	U. L. (%)	L.L. (%)	Mean (%)	U. L. (%)	L.L. (%)	Mean (%)	U. L. (%)	L.L. (%)	Mean (%)	U. L. (%)	L.L. (%)
Surgical mask	14.41	15.9813	12.9782	11.12	16.7016	7.22952	15.58	20.3275	11.7769	11.5385	15.0911	8.7361	8.85	13.721	5.60154
N95 chinstrap	14.843	16.427	13.3873	18.7135	25.2227	13.579	16.3043	21.1196	12.4142	18.9744	23.1612	15.3928	19.2708	25.4305	14.3167
Glasses	14.1294	15.684	12.7057	13.4503	19.3741	9.1326	15.942	20.7239	12.0952	14.1026	17.9079	10.9975	16.1458	22.0058	11.6139
Mask	18.4586	20.1742	16.8581	19.2982	25.8612	14.0844	16.3043	21.1196	12.4142	19.7436	23.9811	16.0963	19.7917	25.9957	14.7727
Scrubs	18.6965	20.4198	17.0874	12.2807	18.0445	8.17433	15.5797	20.3275	11.7769	16.1538	20.1336	12.8343	16.6667	22.5808	12.0602
Romper	6.94577	8.11298	5.93563	12.8655	18.7109	8.65188	8.69565	12.6123	5.91298	8.71795	11.9356	6.30562	9.89583	14.9379	6.42704
Shoe protector	12.5119	13.995	11.1655	12.2807	18.0445	8.17433	11.5942	15.9093	8.33349	10.7692	14.2372	8.06654	9.375	14.3312	6.01251
Country	Costa Rica			Dominican Republic			Ecuador			El Salvador			Guatemala
What PPEs do you use?	Mean (%)	U. L. (%)	L.L. (%)	Mean (%)	U. L. (%)	L.L. (%)	Mean (%)	U. L. (%)	L.L. (%)	Mean (%)	U. L. (%)	L.L. (%)	Mean (%)	U. L. (%)	L.L. (%)
Surgical mask	8.61	14.172	5.10024	9.04	14.3728	5.5525	13.13	19.2319	8.74728	14.6667	24.3848	8.39172	13.3603	15.9999	11.0987
N95 chinstrap	20.5298	27.6649	14.857	17.4699	23.9634	12.4479	16.25	22.7453	11.3374	13.3333	22.8332	7.40658	16.1943	19.0201	13.7173
Glasses	19.2053	26.2206	13.7179	13.253	19.2507	8.91756	15	21.3494	10.2918	20	30.4113	12.5121	17.6788	20.5902	15.1008
Mask	19.2053	26.2206	13.7179	21.0843	27.9077	15.569	16.25	22.7453	11.3374	21.3333	31.88	13.5802	18.6235	21.5857	15.9849
Scrubs	17.2185	24.0338	12.0299	13.8554	19.9326	9.41324	13.125	19.2319	8.74728	14.6667	24.3848	8.39172	16.0594	18.877	13.5919
Romper	11.2583	17.2899	7.14893	10.241	15.7878	6.4927	14.375	20.6469	9.77367	9.33333	18.0347	4.59485	10.1215	12.5029	8.15135
Shoe protector	3.97351	8.39715	1.83361	15.0602	21.2872	10.4138	11.875	17.8023	7.73549	6.66667	14.6751	2.88101	7.96221	10.1352	6.22288
Country	Honduras			Mexico			Nicaragua			Panama			Paraguay
What PPEs do you use?	Mean (%)	U. L. (%)	L.L. (%)	Mean (%)	U. L. (%)	L.L. (%)	Mean (%)	U. L. (%)	L.L. (%)	Mean (%)	U. L. (%)	L.L. (%)	Mean (%)	U. L. (%)	L.L. (%)
Surgical mask	15.79	19.1223	12.9611	12.3077	14.3763	10.5002	17.34	27.4308	10.4191	13.24	19.9518	8.53861	9.09091	14.4567	5.58664
N95 chinstrap	17.1004	20.5124	14.1548	17.7376	20.1004	15.5982	14.6667	24.3848	8.39172	11.0294	17.4011	6.79878	15.1515	21.4105	10.4783
Glasses	17.1004	20.5124	14.1548	19.1855	21.6124	16.9722	18.6667	28.9286	11.4581	13.9706	20.7909	9.12976	13.9394	20.0482	9.47145
Mask	15.6134	18.9232	12.7912	19.3665	21.801	17.1443	22.6667	33.3355	14.6614	21.3235	28.9455	15.2771	15.7576	22.0872	10.9861
Scrubs	17.2862	20.7104	14.3259	15.1131	17.3456	13.1223	14.6667	24.3848	8.39172	14.7059	21.6249	9.72593	14.5455	20.7308	9.97338
Romper	8.17844	10.8013	6.14858	9.59276	11.4717	7.99375	10.6667	19.6614	5.50491	12.5	19.1075	7.9528	15.1515	21.4105	10.4783
Shoe protector	8.92193	11.631	6.79535	6.69683	8.32576	5.36794	1.33333	7.17337	0.0683911	13.2353	19.9518	8.53861	16.3636	22.7613	11.4965
Country	Peru			Puerto Rico			Uruguay			Venezuela
What PPEs do you use?	Mean (%)	U. L. (%)	L.L. (%)	Mean (%)	U. L. (%)	L.L. (%)	Mean (%)	U. L. (%)	L.L. (%)	Mean (%)	U. L. (%)	L.L. (%)
Surgical mask	11.62	16.2792	8.16171	14.82	24.1332	8.68271	20.14	27.4257	14.4039	13.4783	18.4961	9.66039
N95 chinstrap	15.3527	20.4444	11.3482	18.5185	28.3316	11.5563	13.1944	19.6893	8.61229	16.9565	22.3395	12.6592
Glasses	17.4274	22.7174	13.1594	14.8148	24.1332	8.68271	13.8889	20.4802	9.17418	13.913	18.9811	10.0307
Mask	17.4274	22.7174	13.1594	17.284	26.9461	10.5844	20.8333	28.1813	15.0011	19.5652	25.1743	14.9561
Scrubs	14.9378	19.9866	10.9892	16.0494	25.547	9.62615	18.0556	25.1412	12.6299	13.913	18.9811	10.0307
Romper	12.4481	17.2142	8.8604	6.17284	13.6492	2.66525	5.55556	10.5791	2.84166	10	14.558	6.75625
Shoe protector	10.7884	15.3379	7.46927	12.3457	21.2551	6.84612	8.33333	14.0008	4.83115	12.1739	17.0321	8.55852
Table S15: Q20 answers: What PPEs do you use? Number of responses: 7139. Percentages of the selected options of the total responses for each country. It was calculated with a 95 % confidence interval, defined with an upper limit (U.L.) and a Lower Limit (L.L.).
Country	Argentina			Bolivia			Brazil			Chile			Colombia
self-finance	Mean (%)	U. L. (%)	L.L. (%)	Mean (%)	U. L. (%)	L.L. (%)	Mean (%)	U. L. (%)	L.L. (%)	Mean (%)	U. L. (%)	L.L. (%)	Mean (%)	U. L. (%)	L.L. (%)
Yes	93.5867	95.5553	90.8299	92.11	97.2785	79.2006	85.4839	92.1706	74.6566	63.42	73.0214	52.6073	95.45	99.1924	84.865
No	6.4133	9.17013	4.44471	7.89474	20.7994	2.72146	14.5161	25.3434	7.82941	36.5854	47.3927	26.9786	4.54545	15.135	0.80764
Country	Costa Rica			Dominican Republic			Ecuador			El Salvador			Guatemala
self-finance	Mean (%)	U. L. (%)	L.L. (%)	Mean (%)	U. L. (%)	L.L. (%)	Mean (%)	U. L. (%)	L.L. (%)	Mean (%)	U. L. (%)	L.L. (%)	Mean (%)	U. L. (%)	L.L. (%)
Yes	93.75	98.8895	79.8529	81.08	90.52	65.7953	89.66	96.4185	73.6149	81.25	93.4084	56.9911	94.67	97.273	89.8296
No	6.25	20.1471	1.1105	18.9189	34.2047	9.47998	10.3448	26.3851	3.58149	18.75	43.0089	6.5916	5.33333	10.1704	2.72695
Country	Honduras			Mexico			Nicaragua			Panama			Paraguay
self-finance	Mean (%)	U. L. (%)	L.L. (%)	Mean (%)	U. L. (%)	L.L. (%)	Mean (%)	U. L. (%)	L.L. (%)	Mean (%)	U. L. (%)	L.L. (%)	Mean (%)	U. L. (%)	L.L. (%)
Yes	93.34	96.7334	86.8744	99.1525	99.8494	96.9633	100	100	81.5682	75	86.7476	57.8934	100	100	88.9745
No	6.66667	13.1256	3.26659	0.847458	3.03672	0.150577	0	18.4318	0	25	42.1066	13.2524	0	11.0255	0
Country	Peru			Puerto Rico			Uruguay			Venezuela
self-finance	Mean (%)	U. L. (%)	L.L. (%)	Mean (%)	U. L. (%)	L.L. (%)	Mean (%)	U. L. (%)	L.L. (%)	Mean (%)	U. L. (%)	L.L. (%)
Yes	97.83	99.8885	88.6647	73.3333	89.1025	48.0496	100	100	88.9745	97.8723	99.8909	88.887
No	2.17391	11.3353	0.111507	26.6667	51.9504	10.8975	0	11.0255	0	2.12766	11.113	0.109135
Table S16: Q21 answers: Did you have to self-finance the personal protection elements to work in the office? Number of responses: 1471. Percentages of the selected options of the total responses for each country. It was calculated with a 95 % confidence interval, defined with an upper limit (U.L.) and a Lower Limit (L.L.).
Country	Argentina			Bolivia			Brazil			Chile			Colombia
Complications to gets PPEs	Mean (%)	U. L. (%)	L.L. (%)	Mean (%)	U. L. (%)	L.L. (%)	Mean (%)	U. L. (%)	L.L. (%)	Mean (%)	U. L. (%)	L.L. (%)	Mean (%)	U. L. (%)	L.L. (%)
Yes, because of the costs	35.96	40.2803	31.8552	34.09	48.8609	21.8758	50.58	60.8317	40.2691	37.1134	47.0462	28.1624	53.57	65.9801	40.7042
Yes, because they were in short supply	35.1515	39.4572	31.0745	36.3636	51.1336	23.7835	34.4828	44.9352	25.3427	37.1134	47.0462	28.1624	30.3571	43.3359	19.9003
I still haven`t gotten all the necesary ones	0.40404	1.46106	0.0717902	4.54545	15.135	0.80764	5.74713	12.7574	2.47956	1.03093	5.6105	0.0528797	1.78571	9.44564	0.0915952
No	28.4848	32.6147	24.6864	25	39.4406	14.5742	9.1954	17.1086	4.73329	24.7423	34.1814	17.2275	14.2857	25.7359	7.42079
Country	Costa Rica			Dominican Republic			Ecuador			El Salvador			Guatemala
Complications to gets PPEs	Mean (%)	U. L. (%)	L.L. (%)	Mean (%)	U. L. (%)	L.L. (%)	Mean (%)	U. L. (%)	L.L. (%)	Mean (%)	U. L. (%)	L.L. (%)	Mean (%)	U. L. (%)	L.L. (%)
Yes, because of the costs	42.86	56.7295	30.0233	26.67	41.0388	15.9649	34.29	50.8481	20.8317	43.75	66.8214	23.0987	40.1	47.0716	33.5101
Yes, because they were in short supply	44.898	58.6849	31.8528	33.3333	47.9295	21.3589	40	56.4273	25.5507	37.5	61.359	18.4812	43.1472	50.1293	36.4273
I still haven`t gotten all the necesary ones	2.04082	10.6935	0.10468	4.44444	14.8275	0.789692	0	9.8901	0	6.25	28.3287	0.320583	1.01523	3.62545	0.180387
No	10.2041	21.7564	4.43795	35.5556	50.1642	23.2191	25.7143	42.0693	14.163	12.5	36.0228	2.22101	15.736	21.4699	11.3129
Country	Honduras			Mexico			Nicaragua			Panama			Paraguay
Complications to gets PPEs	Mean (%)	U. L. (%)	L.L. (%)	Mean (%)	U. L. (%)	L.L. (%)	Mean (%)	U. L. (%)	L.L. (%)	Mean (%)	U. L. (%)	L.L. (%)	Mean (%)	U. L. (%)	L.L. (%)
Yes, because of the costs	49.24	57.6711	40.8566	45.02	50.4014	39.7432	40.91	61.2652	23.2558	13.5135	27.9774	5.91329	47.22	62.9941	31.986
Yes, because they were in short supply	37.8788	46.3861	30.057	43.5045	48.8897	38.2684	45.4545	65.3402	26.9203	32.4324	48.5363	19.6333	27.7778	43.9925	15.8483
I still haven`t gotten all the necesary ones	6.81818	12.4504	3.62823	5.13595	8.07026	3.23105	0	14.8655	0	0	9.40578	0	2.77778	14.1697	0.142481
No	6.06061	11.5036	3.10269	6.34441	9.50376	4.18674	13.6364	33.335	4.749	54.0541	68.9614	38.384	22.2222	38.0847	11.7163
Country	Peru			Puerto Rico			Uruguay			Venezuela
Complications to gets PPEs	Mean (%)	U. L. (%)	L.L. (%)	Mean (%)	U. L. (%)	L.L. (%)	Mean (%)	U. L. (%)	L.L. (%)	Mean (%)	U. L. (%)	L.L. (%)
Yes, because of the costs	42.8571	55.8624	30.769	30	51.8973	14.5477	46.15	61.4306	31.5669	40.7407	54.0332	28.6782
Yes, because they were in short supply	33.9286	47.0005	22.92	65	81.8808	43.2854	33.3333	49.0226	20.633	22.2222	34.9387	13.1954
I still haven`t gotten all the necesary ones	7.14286	16.9754	2.8126	0	16.1125	0	0	8.96669	0	0	6.64136	0
No	16.0714	27.8062	8.69267	5	23.6131	0.256466	20.5128	35.534	10.7797	37.037	50.3725	25.4234
Table S17: Q22 answers: Have you had any difficulties getting the PPEs? Number of responses: 1848. Percentages of the selected options of the total responses for each country. It was calculated with a 95 % confidence interval, defined with an upper limit (U.L.) and a Lower Limit (L.L.).
Country	Argentina			Bolivia			Brazil			Chile			Colombia
PPEs o news protocols affects the quality of care?	Mean (%)	U. L. (%)	L.L. (%)	Mean (%)	U. L. (%)	L.L. (%)	Mean (%)	U. L. (%)	L.L. (%)	Mean (%)	U. L. (%)	L.L. (%)	Mean (%)	U. L. (%)	L.L. (%)
Yes	48.2185	52.9861	43.4831	65.7895	78.7876	49.8921	50.7937	62.7332	38.7629	32.9268	43.6616	23.7201	44.186	58.8924	30.4333
No	51.7815	56.5169	47.0139	34.2105	50.1079	21.2124	49.2063	61.2371	37.2668	67.0732	76.2799	56.3384	55.814	69.5667	41.1076
Country	Costa Rica			Dominican Republic			Ecuador			El Salvador			Guatemala
PPEs o news protocols affects the quality of care?	Mean (%)	U. L. (%)	L.L. (%)	Mean (%)	U. L. (%)	L.L. (%)	Mean (%)	U. L. (%)	L.L. (%)	Mean (%)	U. L. (%)	L.L. (%)	Mean (%)	U. L. (%)	L.L. (%)
Yes	21.875	38.755	11.0238	34.375	51.6889	20.4104	36.6667	54.4864	21.8739	37.5	61.359	18.4812	35.3333	43.2619	28.1373
No	78.125	88.9762	61.245	65.625	79.5896	48.3111	63.3333	78.1261	45.5136	62.5	81.5188	38.641	64.6667	71.8627	56.7381
Country	Honduras			Mexico			Nicaragua			Panama			Paraguay
PPEs o news protocols affects the quality of care?	Mean (%)	U. L. (%)	L.L. (%)	Mean (%)	U. L. (%)	L.L. (%)	Mean (%)	U. L. (%)	L.L. (%)	Mean (%)	U. L. (%)	L.L. (%)	Mean (%)	U. L. (%)	L.L. (%)
Yes	38.8889	48.3134	30.2276	31.4894	37.6851	25.889	12.5	36.0228	2.22101	56.25	71.8347	39.3256	48.3871	65.1596	31.9703
No	61.1111	69.7724	51.6866	68.5106	74.111	62.3149	87.5	97.779	63.9772	43.75	60.6744	28.1653	51.6129	68.0297	34.8404
Country	Peru			Puerto Rico			Uruguay			Venezuela
PPEs o news protocols affects the quality of care?	Mean (%)	U. L. (%)	L.L. (%)	Mean (%)	U. L. (%)	L.L. (%)	Mean (%)	U. L. (%)	L.L. (%)	Mean (%)	U. L. (%)	L.L. (%)
Yes	38.2979	52.5734	25.7907	40	64.2532	19.8245	38.7097	56.1759	23.7331	14.8936	27.6856	7.40672
No	61.7021	74.2093	47.4266	60	80.1755	35.7468	61.2903	76.2669	43.8241	85.1064	92.5933	72.3144
Table S18: Q23 answers: Do you feel that the use of PPE or new security protocols affect the quality of care? Number of responses: 1469. Percentages of the selected options of the total responses for each country. It was calculated with a 95 % confidence interval, defined with an upper limit (U.L.) and a Lower Limit (L.L.).
Concert patient	Argentina	Bolivia	Brazil	Chile	Colombia	Costa Rica	Dominican Republic	Ecuador	El Salvador	Guatemala
Mean	4.1	4.87	4.43	3.94	4605	4.313	4.65	5.233	4.25	4.41
L.L. (%)	3.94	4.4	4.027	3.62	4.058	3.649	4.14	4623	3.248	4.03
U.L. (%)	4.27	5.33	4.83	4.26	5.151	4.976	5.16	5.843	5.252	4.83
Concert patient	Honduras	México	Nicaragua	Panamá	Paraguay	Peru	Puerto Rico	Uruguay	Venezuela
Mean	4.69	4.64	4.24	5	4323	4.787	3.93	3.9	4.45
L.L. (%)	4.36	4.41	3.37	4.46	3599	4.391	3.08	3.29	3.95
U.L. (%)	5.02	4.87	5.15	5.54	5.046	5.184	4.78	4.51	4.95
Complications to return	Argentina	Bolivia	Brazil	Chile	Colombia	Costa Rica	Dominican Republic	Ecuador	El Salvador	Guatemala
Mean	4.95	4.38	4.92	4.67	4.14	4.563	4.89	4.464	5.313	4.47
L. L. (%)	4.802	4.042	4.53	4.37	3.626	4.154	4.463	3.836	4.646	4.234
U.L. (%)	5.089	4.715	5.31	4.972	4.654	4.971	5.315	5.093	5.979	4.711
Complications to return	Honduras	México	Nicaragua	Panamá	Paraguay	Peru	Puerto Rico	Uruguay	Venezuela
Mean	4.47	4.62	4.82	4.77	4.387	3.617	5	4.58	4.4
L. L. (%)	4.129	4415	4.047	4.193	3.837	3.125	4.408	4.129	3.89
U.L. (%)	4.806	4.822	5.6	5.356	4.937	4.109	5.592	5.033	4.92
Table S19: Q24 answers (How concerned do you think your patients are about contracting COVID-19 during a dental service?) and Q28 answers (Rate the complications you had during the pandemic to resume patient care). Number of responses: 1471 and 1466, resèctively. Percentages of the selected options of the total responses for each country. It was calculated with a 95 % confidence interval, defined…
Country	Argentina			Bolivia			Brazil			Chile			Colombia
Decreased the quality of care due to their feeling?	Mean (%)	U. L. (%)	L.L. (%)	Mean (%)	U. L. (%)	L.L. (%)	Mean (%)	U. L. (%)	L.L. (%)	Mean (%)	U. L. (%)	L.L. (%)	Mean (%)	U. L. (%)	L.L. (%)
Yes	17.1021	20.9923	13.8069	55.26	69.8536	39.7063	23.81	35.6357	14.9938	18.2927	28.0122	11.411	30.23	45.1054	18.602
No	69.8337	74.0225	65.2863	36.8421	52.716	23.3842	71.4286	81.0968	59.2973	73.1707	81.5639	62.7038	60.4651	73.6347	45.5791
I have no negative feelings about the coronavirus or the pandemic.	13.0641	16.6201	10.1762	7.89474	20.7994	2.72146	4.7619	13.091	1.29792	8.53659	16.5875	4.19665	9.30233	21.6027	3.67716
Country	Costa Rica			Dominican Republic			Ecuador			El Salvador			Guatemala
Decreased the quality of care due to their feeling?	Mean (%)	U. L. (%)	L.L. (%)	Mean (%)	U. L. (%)	L.L. (%)	Mean (%)	U. L. (%)	L.L. (%)	Mean (%)	U. L. (%)	L.L. (%)	Mean (%)	U. L. (%)	L.L. (%)
Yes	0	10.7179	0	43.24	59.0858	28.6717	23.3333	40.9283	11.7924	18.75	43.0089	6.5916	18.1208	25.081	12.7631
No	90.625	96.7598	75.7818	45.9459	61.616	31.0386	66.6667	80.7695	48.7801	43.75	66.8214	23.0987	72.4832	79.0208	64.8154
I have no negative feelings about the coronavirus or the pandemic.	9.375	24.2182	3.24016	10.8108	24.7085	4.28519	10	25.6211	3.45999	37.5	61.359	18.4812	9.39597	15.1534	5.67962
Country	Honduras			Mexico			Nicaragua			Panama			Paraguay
Decreased the quality of care due to their feeling?	Mean (%)	U. L. (%)	L.L. (%)	Mean (%)	U. L. (%)	L.L. (%)	Mean (%)	U. L. (%)	L.L. (%)	Mean (%)	U. L. (%)	L.L. (%)	Mean (%)	U. L. (%)	L.L. (%)
Yes	34.5794	43.9845	26.2433	24.0343	29.9136	18.9974	5.88235	26.982	0.301725	46.88	63.5505	30.8694	46.6667	63.8577	30.2324
No	52.3364	61.5539	42.9571	67.8112	73.4794	61.5652	82.3529	93.8089	58.9705	46.875	63.5505	30.8694	50	66.8459	33.1541
I have no negative feelings about the coronavirus or the pandemic.	13.0841	20.7705	7.95651	8.15451	12.384	5.2824	11.7647	34.3364	2.09036	6.25	20.1471	1.1105	3.33333	16.6704	0.170978
Country	Peru			Puerto Rico			Uruguay			Venezuela
Decreased the quality of care due to their feeling?	Mean (%)	U. L. (%)	L.L. (%)	Mean (%)	U. L. (%)	L.L. (%)	Mean (%)	U. L. (%)	L.L. (%)	Mean (%)	U. L. (%)	L.L. (%)
Yes	27.6596	41.7586	16.9366	6.67	29.8165	0.341955	18.75	35.3092	8.88954	17.02	30.1398	8.88636
No	63.8298	76.0338	49.5359	80	92.9525	54.8146	71.875	84.4354	54.6255	68.0851	79.6046	53.8327
I have no negative feelings about the coronavirus or the pandemic.	8.51064	19.9315	3.35941	13.3333	37.882	2.36908	9.375	24.2182	3.24016	14.8936	27.6856	7.40672
Table S20: Q25 answers: Do you feel that the quality of patient care has decreased due to their feelings/sensations regarding the coronavirus? Number of responses: 1471. Percentages of the selected options of the total responses for each country. It was calculated with a 95 % confidence interval, defined with an upper limit (U.L.) and a Lower Limit (L.L.).
Country	Argentina			Bolivia			Brazil			Chile			Colombia
Difficulties to work	Mean (%)	U. L. (%)	L.L. (%)	Mean (%)	U. L. (%)	L.L. (%)	Mean (%)	U. L. (%)	L.L. (%)	Mean (%)	U. L. (%)	L.L. (%)	Mean (%)	U. L. (%)	L.L. (%)
I was delayed in resuming patient care.	11.03	13.3262	9.09136	21.25	31.4222	13.7124	9.34579	16.3537	5.15583	13.253	19.2507	8.91756	6.09756	13.492	2.6324
It still won't let me resume patient care.	0.948992	1.86136	0.481638	2.5	8.66443	0.444202	0	3.46572	0	2.40964	6.03111	0.94096	4.87805	11.8815	1.91311
It does not let me see the same number of patients as before.	32.2657	35.4958	29.1965	32.5	43.3595	23.2442	26.1682	35.2186	18.7697	30.1205	37.4845	23.6557	30.4878	41.1386	21.5834
I must work more hours than before to attend the same number of patients	19.573	22.3868	17.0352	15	24.4132	8.79404	9.34579	16.3537	5.15583	13.253	19.2507	8.91756	13.4146	22.445	7.65869
It is more expensive for me to attend to each patient.	27.0463	30.1439	24.1568	25	35.4847	16.8062	40.1869	49.6605	31.3935	30.7229	38.1109	24.2069	40.2439	51.0635	30.2974
I cannot perform all dental treatments.	6.28707	8.13217	4.83856	3.75	10.4547	1.02211	5.60748	11.697	2.59504	6.0241	10.7327	3.30474	2.43902	8.46338	0.433368
None	2.84698	4.20124	1.92051	0	4.58181	0	9.34579	16.3537	5.15583	4.21687	8.44735	2.05742	2.43902	8.46338	0.433368
Country	Costa Rica			Dominican Republic			Ecuador			El Salvador			Guatemala
Difficulties to work	Mean (%)	U. L. (%)	L.L. (%)	Mean (%)	U. L. (%)	L.L. (%)	Mean (%)	U. L. (%)	L.L. (%)	Mean (%)	U. L. (%)	L.L. (%)	Mean (%)	U. L. (%)	L.L. (%)
I was delayed in resuming patient care.	10	20.1495	4.66428	27.1605	37.7154	18.6738	16.67	29.5778	8.69551	6.25	20.1471	1.1105	16.46	20.942	12.7752
It still won't let me resume patient care.	0	6.01719	0	2.46914	8.56273	0.438718	4.16667	13.9757	0.740336	0	10.7179	0	2.53165	4.91524	1.28829
It does not let me see the same number of patients as before.	23.3333	35.4363	14.4396	25.9259	36.4043	17.6276	29.1667	43.1793	18.2416	28.125	45.3745	15.5646	30.0633	35.3336	25.2719
I must work more hours than before to attend the same number of patients	13.3333	24.1652	6.91411	13.5802	22.7031	7.75546	14.5833	27.1672	7.24825	15.625	31.7541	6.86442	9.49367	13.2293	6.73109
It is more expensive for me to attend to each patient.	41.6667	54.2719	30.0643	23.4568	33.7547	15.5625	27.0833	40.997	16.566	40.625	57.74	25.5196	32.9114	38.2704	27.9629
I cannot perform all dental treatments.	8.33333	18.0689	3.61205	3.7037	10.3323	1.0095	2.08333	10.8992	0.106861	6.25	20.1471	1.1105	4.43038	7.29824	2.65715
None	3.33333	11.3638	0.592269	3.7037	10.3323	1.0095	6.25	16.8354	2.14832	3.125	15.7443	0.160292	4.11392	6.91037	2.41971
Country	Honduras			Mexico			Nicaragua			Panama			Paraguay
Difficulties to work	Mean (%)	U. L. (%)	L.L. (%)	Mean (%)	U. L. (%)	L.L. (%)	Mean (%)	U. L. (%)	L.L. (%)	Mean (%)	U. L. (%)	L.L. (%)	Mean (%)	U. L. (%)	L.L. (%)
I was delayed in resuming patient care.	14.2222	19.3878	10.2578	11.5079	14.5898	9.00841	13.79	30.559	5.49744	20.3125	31.7136	12.2734	13.5593	24.5397	7.03417
It still won't let me resume patient care.	2.66667	5.6947	1.22776	2.97619	4.85202	1.81176	0	11.697	0	1.5625	8.3341	0.0801458	1.69492	8.99573	0.0869378
It does not let me see the same number of patients as before.	25.7778	31.8662	20.5026	24.4048	28.3391	20.8577	17.2414	34.5484	7.59786	35.9375	48.1791	25.2884	28.8136	41.3808	18.8365
I must work more hours than before to attend the same number of patients	14.2222	19.3878	10.2578	10.5159	13.4992	8.12991	13.7931	30.559	5.49744	12.5	22.7746	6.47224	8.47458	18.3518	3.6742
It is more expensive for me to attend to each patient.	33.3333	39.7272	27.499	36.3095	40.5968	32.2293	37.931	55.9975	22.688	18.75	29.9744	11.0646	35.5932	48.3445	24.6033
I cannot perform all dental treatments.	8	12.29	5.12007	11.5079	14.5898	9.00841	3.44828	17.1755	0.176873	7.8125	17.0195	3.38312	10.1695	20.4638	4.7448
None	1.77778	4.48106	0.69346	2.77778	4.60821	1.66175	13.7931	30.559	5.49744	3.125	10.6973	0.555252	1.69492	8.99573	0.0869378
Country	Peru			Puerto Rico			Uruguay			Venezuela
Difficulties to work	Mean (%)	U. L. (%)	L.L. (%)	Mean (%)	U. L. (%)	L.L. (%)	Mean (%)	U. L. (%)	L.L. (%)	Mean (%)	U. L. (%)	L.L. (%)
I was delayed in resuming patient care.	12.7	23.107	6.57732	25.7143	42.0693	14.163	9.88	18.2965	5.09001	17.0213	25.8746	10.7576
It still won't let me resume patient care.	9.52381	19.2617	4.43835	2.85714	14.5331	0.146552	1.23457	6.66688	0.0633251	2.12766	7.42902	0.378044
It does not let me see the same number of patients as before.	14.2857	24.9746	7.70195	28.5714	45.0549	16.3265	20.9877	31.0654	13.5372	23.4043	32.9027	15.9942
I must work more hours than before to attend the same number of patients	11.1111	21.2047	5.48755	8.57143	22.3793	2.95824	23.4568	33.7547	15.5625	12.766	20.9999	7.45581
It is more expensive for me to attend to each patient.	20.6349	32.1698	12.4753	28.5714	45.0549	16.3265	34.5679	45.4106	25.1226	31.9149	41.8887	23.3612
I cannot perform all dental treatments.	30.1587	42.3604	20.2377	2.85714	14.5331	0.146552	8.64198	16.7799	4.24926	6.38298	13.233	2.95797
None	1.5873	8.45853	0.0814179	2.85714	14.5331	0.146552	1.23457	6.66688	0.0633251	6.38298	13.233	2.95797
Table S21: Q26 answers: What complications at work did getting the PPEs or following the new safety protocols caused you? Number of responses: 1471. Percentages of the selected options of the total responses for each country. It was calculated with a 95 % confidence interval, defined with an upper limit (U.L.) and a Lower Limit (L.L.).
Country	Argentina			Bolivia			Brazil			Chile			Colombia
Do others use PPE and protocols?	Mean (%)	U. L. (%)	L.L. (%)	Mean (%)	U. L. (%)	L.L. (%)	Mean (%)	U. L. (%)	L.L. (%)	Mean (%)	U. L. (%)	L.L. (%)	Mean (%)	U. L. (%)	L.L. (%)
Yes	61.8483	66.3563	57.1266	60.5263	74.4019	44.7179	75.81	84.7541	63.8475	90.2439	94.9731	81.9128	80.9524	90.018	66.6992
No	6.3981	9.14878	4.43409	7.89474	20.7994	2.72146	9.67742	19.5488	4.51119	7.31707	15.0578	3.39648	4.7619	15.7899	0.846099
I work alone	31.7536	36.3426	27.4937	31.5789	47.4558	19.0846	14.5161	25.3434	7.82941	2.43902	8.46338	0.433368	14.2857	27.8411	6.71597
Country	Costa Rica			Dominican Republic			Ecuador			El Salvador			Guatemala
Do others use PPE and protocols?	Mean (%)	U. L. (%)	L.L. (%)	Mean (%)	U. L. (%)	L.L. (%)	Mean (%)	U. L. (%)	L.L. (%)	Mean (%)	U. L. (%)	L.L. (%)	Mean (%)	U. L. (%)	L.L. (%)
Yes	90.3226	96.6535	75.1001	83.3333	92.1296	68.1092	75.8621	87.7816	57.8924	93.75	99.6794	71.6713	78	83.884	70.7177
No	0	11.0255	0	5.55556	18.1447	0.987115	6.89655	21.9646	1.22538	0	19.3608	0	2	5.71467	0.545128
I work alone	9.67742	24.8999	3.34646	11.1111	25.3148	4.40664	17.2414	34.5484	7.59786	6.25	28.3287	0.320583	20	27.1141	14.3841
Country	Honduras			Mexico			Nicaragua			Panama			Paraguay
Do others use PPE and protocols?	Mean (%)	U. L. (%)	L.L. (%)	Mean (%)	U. L. (%)	L.L. (%)	Mean (%)	U. L. (%)	L.L. (%)	Mean (%)	U. L. (%)	L.L. (%)	Mean (%)	U. L. (%)	L.L. (%)
Yes	53.271	62.4466	43.8687	68.9362	74.5082	62.755	88.2353	97.9096	65.6636	90.625	96.7598	75.7818	64.5161	78.8833	46.948
No	6.54206	12.8915	3.20483	4.25532	7.65456	2.32757	0	18.4318	0	0	10.7179	0	0	11.0255	0
I work alone	40.1869	49.6605	31.3935	26.8085	32.8116	21.5514	11.7647	34.3364	2.09036	9.375	24.2182	3.24016	35.4839	53.052	21.1167
Country	Peru			Puerto Rico			Uruguay			Venezuela
Do others use PPE and protocols?	Mean (%)	U. L. (%)	L.L. (%)	Mean (%)	U. L. (%)	L.L. (%)	Mean (%)	U. L. (%)	L.L. (%)	Mean (%)	U. L. (%)	L.L. (%)
Yes	60.8696	73.6068	46.4568	100	100	80.6392	54.8387	70.8383	37.7722	72.3404	83.0634	58.2414
No	8.69565	20.3247	3.43359	0	19.3608	0	3.22581	16.1941	0.165462	14.8936	27.6856	7.40672
I work alone	30.4348	44.8056	19.0798	0	19.3608	0	41.9355	59.2337	26.4155	12.766	25.1739	5.9846
Table S22: Q27 answers: Do the people who work in the clinic with you have and use both the PPE and the necessary security protocols? Number of responses: 1470. Percentages of the selected options of the total responses for each country. It was calculated with a 95 % confidence interval, defined with an upper limit (U.L.) and a Lower Limit (L.L.).
Country	Argentina			Bolivia			Brazil			Chile			Colombia
Remotely monitor patients	Mean (%)	U. L. (%)	L.L. (%)	Mean (%)	U. L. (%)	L.L. (%)	Mean (%)	U. L. (%)	L.L. (%)	Mean (%)	U. L. (%)	L.L. (%)	Mean (%)	U. L. (%)	L.L. (%)
No	11.78	14.6367	9.41073	15.22	28.2241	7.57228	26.7606	38.054	17.8528	11.5	18.6924	6.84772	24.56	37.1023	15.2328
Yes, by telephone	29.0102	32.8118	25.4821	36.9565	51.3999	24.5238	15.493	25.651	8.8773	39.823	49.0402	31.275	26.3158	38.9766	16.6458
Yes, by e-mail	1.87713	3.32975	1.05133	4.34783	14.5323	0.772525	1.40845	7.55605	0.0722441	9.73451	16.5938	5.52285	1.75439	9.29075	0.0899882
Yes, by whatsapps	46.4164	50.4645	42.415	36.9565	51.3999	24.5238	53.5211	64.6416	42.0392	33.6283	42.7498	25.5834	38.5965	51.5703	27.0627
Yes, by videoconference	10.9215	13.706	8.64603	6.52174	17.5027	2.24279	2.8169	9.7015	0.500509	5.30973	11.1021	2.45596	8.77193	18.9449	3.80517
Country	Costa Rica			Dominican Republic			Ecuador			El Salvador			Guatemala
Remotely monitor patients	Mean (%)	U. L. (%)	L.L. (%)	Mean (%)	U. L. (%)	L.L. (%)	Mean (%)	U. L. (%)	L.L. (%)	Mean (%)	U. L. (%)	L.L. (%)	Mean (%)	U. L. (%)	L.L. (%)
No	17.75	30.2541	9.5724	19.1489	32.544	10.4159	28.13	45.3745	15.5646	15.7895	37.5655	5.52047	24.6073	31.1765	19.0394
Yes, by telephone	25.4902	38.8683	15.5458	31.9149	46.1673	20.3954	31.25	48.5667	17.9525	26.3158	48.7916	11.8064	30.3665	37.2219	24.2852
Yes, by e-mail	11.7647	23.3808	5.50507	2.12766	11.113	0.109135	0	10.7179	0	5.26316	24.6387	0.269965	3.66492	7.37048	1.78643
Yes, by whatsapps	37.2549	50.9748	25.3205	40.4255	54.6579	27.64	34.375	51.6889	20.4104	52.6316	72.6702	31.7078	37.6963	44.748	31.1298
Yes, by videoconference	7.84314	18.4999	3.09222	6.38298	17.1626	2.19454	6.25	20.1471	1.1105	0	16.8179	0	3.66492	7.37048	1.78643
Country	Honduras			Mexico			Nicaragua			Panama			Paraguay
Remotely monitor patients	Mean (%)	U. L. (%)	L.L. (%)	Mean (%)	U. L. (%)	L.L. (%)	Mean (%)	U. L. (%)	L.L. (%)	Mean (%)	U. L. (%)	L.L. (%)	Mean (%)	U. L. (%)	L.L. (%)
No	20.6897	27.9976	14.8946	14.8936	19.145	11.4526	17.3913	37.1376	6.97865	13.3333	26.1773	6.25715	9.76	22.5477	3.85971
Yes, by telephone	26.8966	34.6414	20.3443	28.5714	33.6783	23.9592	30.4348	50.8658	15.604	31.1111	45.6648	19.5287	46.3415	61.2535	32.0562
Yes, by e-mail	0.689655	3.80277	0.0353747	2.43161	4.72406	1.23718	0	14.3117	0	4.44444	14.8275	0.789692	0	8.56676	0
Yes, by whatsapps	47.5862	55.672	39.625	43.769	49.1711	38.5108	47.8261	67.0373	29.2372	33.3333	47.9295	21.3589	34.1463	49.4502	21.5588
Yes, by videoconference	4.13793	8.73315	1.91003	10.3343	14.0943	7.48998	4.34783	20.9912	0.223014	17.7778	31.3298	9.29439	9.7561	22.5477	3.85971
Country	Peru			Puerto Rico			Uruguay			Venezuela
Remotely monitor patients	Mean (%)	U. L. (%)	L.L. (%)	Mean (%)	U. L. (%)	L.L. (%)	Mean (%)	U. L. (%)	L.L. (%)	Mean (%)	U. L. (%)	L.L. (%)
No	12.3077	22.4515	6.37047	44.4444	66.2836	24.5595	13.63	26.7095	6.40295	17.14	27.6166	10.0877
Yes, by telephone	35.3846	47.5249	24.8755	33.3333	56.2505	16.2788	27.2727	41.8489	16.3464	30	41.5443	20.5366
Yes, by e-mail	0	5.58015	0	11.1111	32.7998	1.97423	0	8.02956	0	4.28571	11.8597	1.16813
Yes, by whatsapps	38.4615	50.6158	27.595	5.55556	25.7573	0.284963	50	64.1682	35.8318	41.4286	53.1188	30.6302
Yes, by videoconference	13.8462	24.2681	7.45909	5.55556	25.7573	0.284963	9.09091	21.1592	3.59222	7.14286	15.6554	3.08942
Table S23: Q29 answers: Did you remotely monitor patients you couldn't see in person during the pandemic? Number of responses: 1978. Percentages of the selected options of the total responses for each country. It was calculated with a 95 % confidence interval, defined with an upper limit (U.L.) and a Lower Limit (L.L.).
Country	Argentina			Bolivia			Brazil			Chile			Colombia
Non-dental work	Mean (%)	U. L. (%)	L.L. (%)	Mean (%)	U. L. (%)	L.L. (%)	Mean (%)	U. L. (%)	L.L. (%)	Mean (%)	U. L. (%)	L.L. (%)	Mean (%)	U. L. (%)	L.L. (%)
Yes, in the health field but independent of the pandemic.	7.38095	10.2862	5.24827	5.40541	17.7047	0.960437	9.67742	19.5488	4.51119	21.5909	31.2775	14.2808	4.65116	15.4555	0.826422
Yes, in the health field in actions against the pandemic.	5.95238	8.63921	4.06399	18.9189	34.2047	9.47998	3.22581	11.0205	0.573164	27.2727	37.3812	19.0655	4.65116	15.4555	0.826422
Yes, I worked but outside the health field.	12.8571	16.3982	9.9894	24.3243	40.1173	13.3614	9.67742	19.5488	4.51119	7.95455	15.5199	3.90649	16.2791	29.9724	8.11663
No	73.8095	77.785	69.4024	51.3514	66.5536	35.8949	77.4194	86.0448	65.5944	43.1818	53.6013	33.3327	74.4186	85.0705	59.7616
Country	Costa Rica			Dominican Republic			Ecuador			El Salvador			Guatemala
Non-dental work	Mean (%)	U. L. (%)	L.L. (%)	Mean (%)	U. L. (%)	L.L. (%)	Mean (%)	U. L. (%)	L.L. (%)	Mean (%)	U. L. (%)	L.L. (%)	Mean (%)	U. L. (%)	L.L. (%)
Yes, in the health field but independent of the pandemic.	28.13	45.3745	15.5646	16.2162	31.1365	7.65121	21.4286	39.5386	10.2125	0	19.3608	0	12.5	18.6984	8.15036
Yes, in the health field in actions against the pandemic.	6.25	20.1471	1.1105	10.8108	24.7085	4.28519	10.7143	27.1959	3.71184	25	49.4983	10.1821	4.60526	9.20003	2.24843
Yes, I worked but outside the health field.	18.75	35.3092	8.88954	10.8108	24.7085	4.28519	14.2857	31.4898	5.69901	31.25	55.5956	14.1646	21.7105	28.9181	15.8976
No	46.875	63.5505	30.8694	62.1622	75.936	46.1004	53.5714	70.4684	35.8127	43.75	66.8214	23.0987	61.1842	68.5647	53.2523
Country	Honduras			Mexico			Nicaragua			Panama			Paraguay
Non-dental work	Mean (%)	U. L. (%)	L.L. (%)	Mean (%)	U. L. (%)	L.L. (%)	Mean (%)	U. L. (%)	L.L. (%)	Mean (%)	U. L. (%)	L.L. (%)	Mean (%)	U. L. (%)	L.L. (%)
Yes, in the health field but independent of the pandemic.	14.1593	21.768	8.9073	15.64	20.7351	11.6101	41.1765	63.9946	21.6111	15.625	31.7541	6.86442	9.68	24.8999	3.34646
Yes, in the health field in actions against the pandemic.	8.84956	15.527	4.87794	6.99588	10.9168	4.41344	5.88235	26.982	0.301725	18.75	35.3092	8.88954	19.3548	36.2803	9.18701
Yes, I worked but outside the health field.	23.8938	32.5318	16.9724	20.5761	26.0979	15.9702	17.6471	41.0295	6.19113	12.5	28.0683	4.97013	22.5806	39.8124	11.3951
No	53.0973	62.0448	43.9463	56.7901	62.865	50.5039	35.2941	58.6996	17.3097	53.125	69.1306	36.4495	48.3871	65.1596	31.9703
Country	Peru			Puerto Rico			Uruguay			Venezuela
Non-dental work	Mean (%)	U. L. (%)	L.L. (%)	Mean (%)	U. L. (%)	L.L. (%)	Mean (%)	U. L. (%)	L.L. (%)	Mean (%)	U. L. (%)	L.L. (%)
Yes, in the health field but independent of the pandemic.	28.3	41.5703	17.9663	20	45.1854	7.04755	6.25	20.1471	1.1105	16.33	29.0363	8.5127
Yes, in the health field in actions against the pandemic.	7.54717	17.8585	2.97396	6.66667	29.8165	0.341955	3.125	15.7443	0.160292	6.12245	16.5205	2.10401
Yes, I worked but outside the health field.	26.4151	39.5807	16.4374	0	20.3883	0	3.125	15.7443	0.160292	22.449	35.8788	13.025
No	37.7358	51.1931	25.9363	73.3333	89.1025	48.0496	87.5	95.0299	71.9317	55.102	68.1472	41.3151
Table S24: Q30 answers: Were you able to work (non-dental) during the pandemic? Number of responses: 1500. Percentages of the selected options of the total responses for each country. It was calculated with a 95 % confidence interval, defined with an upper limit (U.L.) and a Lower Limit (L.L.).
Country	Argentina			Bolivia			Brazil			Chile			Colombia
Economic concern?	Mean (%)	U. L. (%)	L.L. (%)	Mean (%)	U. L. (%)	L.L. (%)	Mean (%)	U. L. (%)	L.L. (%)	Mean (%)	U. L. (%)	L.L. (%)	Mean (%)	U. L. (%)	L.L. (%)
Yes	62.68	67.1365	57.989	60.5263	74.4019	44.7179	67.1875	77.4294	54.9991	41.1765	51.799	31.317	81.4	90.2582	67.383
No	20.6573	24.7557	17.0833	34.2105	50.1079	21.2124	23.4375	35.1333	14.7499	35.2941	45.8875	25.9725	13.9535	27.2636	6.55572
The pandemic did not affect my household income	16.6667	20.5003	13.4289	5.26316	17.2855	0.935162	9.375	18.9829	4.36783	23.5294	33.5684	15.7795	4.65116	15.4555	0.826422
Country	Costa Rica			Dominican Republic			Ecuador			El Salvador			Guatemala
Economic concern?	Mean (%)	U. L. (%)	L.L. (%)	Mean (%)	U. L. (%)	L.L. (%)	Mean (%)	U. L. (%)	L.L. (%)	Mean (%)	U. L. (%)	L.L. (%)	Mean (%)	U. L. (%)	L.L. (%)
Yes	45.4545	62.0141	29.8429	51.35	66.5536	35.8949	78.5714	89.7875	60.4614	64.7059	82.6903	41.3004	55.63	63.3161	47.6629
No	33.3333	50.3921	19.7502	37.8378	53.8996	24.064	14.2857	31.4898	5.69901	17.6471	41.0295	6.19113	31.7881	39.5882	24.8916
The pandemic did not affect my household income	21.2121	37.7516	10.676	10.8108	24.7085	4.28519	7.14286	22.6454	1.26915	17.6471	41.0295	6.19113	12.5828	18.8168	8.20537
Country	Honduras			Mexico			Nicaragua			Panama			Paraguay
Economic concern?	Mean (%)	U. L. (%)	L.L. (%)	Mean (%)	U. L. (%)	L.L. (%)	Mean (%)	U. L. (%)	L.L. (%)	Mean (%)	U. L. (%)	L.L. (%)	Mean (%)	U. L. (%)	L.L. (%)
Yes	77.78	84.5875	69.0599	70.04	75.5165	63.9285	56.25	76.9013	33.1786	53.34	69.7676	36.1423	67.7419	81.4306	50.141
No	11.1111	18.4224	6.47127	19.8312	25.3711	15.2538	31.25	55.5956	14.1646	36.6667	54.4864	21.8739	16.129	32.6344	7.09262
The pandemic did not affect my household income	11.1111	18.4224	6.47127	10.1266	14.6253	6.89981	12.5	36.0228	2.22101	10	25.6211	3.45999	16.129	32.6344	7.09262
Country	Peru			Puerto Rico			Uruguay			Venezuela
Economic concern?	Mean (%)	U. L. (%)	L.L. (%)	Mean (%)	U. L. (%)	L.L. (%)	Mean (%)	U. L. (%)	L.L. (%)	Mean (%)	U. L. (%)	L.L. (%)
Yes	70.83	81.7584	56.8207	46.67	69.883	24.8095	63.6364	77.8128	46.6162	57.4468	70.4864	43.2819
No	14.5833	27.1672	7.24825	40	64.2532	19.8245	27.2727	44.2176	15.0674	31.9149	46.1673	20.3954
The pandemic did not affect my household income	14.5833	27.1672	7.24825	13.3333	37.882	2.36908	9.09091	23.5726	3.14039	10.6383	22.5943	4.63048
Table S25: Q31 answers: Are you worried about not being able to recover economically after the pandemic?. Number of responses: 1487. Percentages of the selected options of the total responses for each country. It was calculated with a 95 % confidence interval, defined with an upper limit (U.L.) and a Lower Limit (L.L.).
Country	Argentina			Bolivia			Brazil			Chile			Colombia
Drop out of destistry	Mean (%)	U. L. (%)	L.L. (%)	Mean (%)	U. L. (%)	L.L. (%)	Mean (%)	U. L. (%)	L.L. (%)	Mean (%)	U. L. (%)	L.L. (%)	Mean (%)	U. L. (%)	L.L. (%)
Yes, I considered it	29.6912	34.2234	25.5263	15.79	30.4168	7.44386	22.2222	33.9123	13.725	10.98	19.5612	5.88271	18.6	32.617	9.74175
Yes, I still cosider it.	18.7648	22.7706	15.3239	21.0526	36.3458	11.0748	12.6984	23.107	6.57732	6.09756	13.492	2.6324	32.5581	47.4838	20.4933
No	51.5439	56.2822	46.7777	63.1579	76.6158	47.284	65.0794	75.674	52.7515	82.9268	89.5484	73.3583	48.8372	63.2477	34.6174
Country	Costa Rica			Dominican Republic			Ecuador			El Salvador			Guatemala
Drop out of destistry	Mean (%)	U. L. (%)	L.L. (%)	Mean (%)	U. L. (%)	L.L. (%)	Mean (%)	U. L. (%)	L.L. (%)	Mean (%)	U. L. (%)	L.L. (%)	Mean (%)	U. L. (%)	L.L. (%)
Yes, I considered it	18.75	35.3092	8.88954	21.62	37.1951	11.3865	37.931	55.9975	22.688	25	49.4983	10.1821	29.5302	37.295	22.7943
Yes, I still cosider it.	12.5	28.0683	4.97013	2.7027	13.8241	0.138631	3.44828	17.1755	0.176873	0	19.3608	0	11.4094	17.512	7.24659
No	68.75	82.0475	51.4333	75.6757	86.6386	59.8827	58.6207	74.4868	40.7378	75	89.8179	50.5017	59.0604	66.6316	51.0338
Country	Honduras			Mexico			Nicaragua			Panama			Paraguay
Drop out of destistry	Mean (%)	U. L. (%)	L.L. (%)	Mean (%)	U. L. (%)	L.L. (%)	Mean (%)	U. L. (%)	L.L. (%)	Mean (%)	U. L. (%)	L.L. (%)	Mean (%)	U. L. (%)	L.L. (%)
Yes, I considered it	32.8947	44.0562	23.3793	21.3675	27.0598	16.6002	11.76	34.3364	2.09036	6.45	20.7186	1.14633	22.5806	39.8124	11.3951
Yes, I still cosider it.	17.1053	27.0979	10.278	14.5299	19.6179	10.5877	0	18.4318	0	9.67742	24.8999	3.34646	16.129	32.6344	7.09262
No	50	60.9674	39.0326	64.1026	69.9754	57.7741	88.2353	97.9096	65.6636	83.871	92.9074	67.3656	61.2903	76.2669	43.8241
Country	Peru			Puerto Rico			Uruguay			Venezuela
Drop out of destistry	Mean (%)	U. L. (%)	L.L. (%)	Mean (%)	U. L. (%)	L.L. (%)	Mean (%)	U. L. (%)	L.L. (%)	Mean (%)	U. L. (%)	L.L. (%)
Yes, I considered it	34.04	48.3291	22.1674	20	45.1854	7.04755	16.67	30.604	8.31592	10.87	23.0378	4.73315
Yes, I still cosider it.	14.8936	27.6856	7.40672	13.3333	37.882	2.36908	4.7619	15.7899	0.846099	17.3913	30.7234	9.08579
No	51.0638	64.7244	37.2425	66.6667	84.8237	41.7135	78.5714	88.2942	64.0602	71.7391	82.6758	57.4514
Table S26: Q32 answers: Did you ever consider giving up dentistry? Number of responses: 1449. Percentages of the selected options of the total responses for each country. It was calculated with a 95 % confidence interval, defined with an upper limit (U.L.) and a Lower Limit (L.L.).
